# Supplementary material for: Whole genome analysis reveals the distribution and diversity of plasmid reservoirs of NDM and MCR in commercial chicken farms in China
Source: Microbiol Spectr. 2025 Jun 9;13(7):e02900-24. doi: 10.1128/spectrum.02900-24 (PMC12210879; doi:10.1128/spectrum.02900-24)
Supplement: Supplemental tables — Tables S1 to S5. [file spectrum.02900-24-s0002.xlsx]

## Sheet: Table S1
Table S1. Antibiotic resistance genes present in 119 Gram-negative strains.
Strain	Location	Date	Taxonomy	Sequence Type	Number of ARGs	aph(3')-VI	aac(6')-Ib-cr5	aac(6')-Ib-AKT	aac(6')-Ib-D181Y	rmtB1	blaCMH-3	blaCMH-4	blaEC	blaLAP-2	blaSHV-11	blaSHV-110	blaSHV-145	blaSHV-158	blaSHV-187	blaSHV-223	blaSHV-25	blaSHV-33	blaTEM-1	blaTEM-116	blaTEM-150	blaTEM-219	blaNDM-1	blaNDM-5	blaCMY-124	blaCMY-135	blaCMY-2	blaCTX-M-14	blaCTX-M-15	blaCTX-M-27	blaCTX-M-3	blaCTX-M-55	blaCTX-M-64	blaCTX-M-65	blaDHA-1	blaDHA-10	blaEC-13	blaEC-15	blaEC-18	blaEC-19	blaOXA-1	blaOXA-10	blaSHV-106	blaSHV-12	blaSHV-2
						Amikacin;Kanamycin				aminoglycoside	Beta-lactam
GDCF-37	GuangDong	2020.6	Citrobacter portucalensis	151	14	.	.	.	.	.	.	.	.	.	.	.	.	.	.	.	.	.	Positive	.	.	.	.	.	Positive	.	.	.	.	.	.	.	.	.	.	.	.	.	.	.	.	.	.	.	.
GDCF-N199	GuangDong	2021.8	Citrobacter freundii	332	20	.	Positive	.	.	.	.	.	.	.	.	.	.	.	.	.	.	.	.	.	.	.	.	Positive	.	Positive	.	.	.	.	.	.	.	.	Positive	.	.	.	.	.	Positive	.	.	.	.
GDCF-N24	GuangDong	2021.8	Citrobacter freundii	332	20	.	Positive	.	.	.	.	.	.	.	.	.	.	.	.	.	.	.	.	.	.	.	.	Positive	.	Positive	.	.	.	.	.	.	.	.	Positive	.	.	.	.	.	Positive	.	.	.	.
GDClo-922	SiChuan	2020.4	Enterobacter cloacae	1	21	.	.	.	.	.	.	Positive	.	.	.	.	.	.	.	.	.	.	Positive	.	.	.	.	Positive	.	.	.	.	.	.	.	.	.	.	.	.	.	.	.	.	.	Positive	.	.	.
GDClo-Q1	SiChuan	2021.6	Enterobacter cloacae	1	18	.	.	.	.	.	.	Positive	.	.	.	.	.	.	.	.	.	.	.	.	.	.	.	Positive	.	.	.	.	.	.	.	.	.	.	Positive	.	.	.	.	.	.	.	.	.	.
GDClo-Q11	GuangDong	2021.8	Enterobacter cloacae	932	18	.	.	.	.	.	Positive	.	.	.	.	.	.	.	.	.	.	.	Positive	.	.	.	.	Positive	.	.	.	.	.	.	.	.	.	.	.	.	.	.	.	.	.	.	.	.	.
GDClo-Q13	SiChuan	2020.4	Enterobacter cloacae	1	18	.	.	.	.	.	.	Positive	.	.	.	.	.	.	.	.	.	.	.	.	.	.	.	Positive	.	.	.	.	.	.	.	.	.	.	Positive	.	.	.	.	.	.	.	.	.	.
GDClo-Q14	SiChuan	2021.6	Enterobacter cloacae	1	19	.	.	.	.	.	.	Positive	.	.	.	.	.	.	.	.	.	.	.	.	.	.	.	Positive	.	.	.	.	.	.	.	.	.	.	Positive	.	.	.	.	.	.	.	.	.	.
GDClo-Q2	SiChuan	2020.4	Enterobacter cloacae	1	17	.	.	.	.	Positive	.	Positive	.	.	.	.	.	.	.	.	.	.	.	.	.	.	.	Positive	.	.	.	.	.	.	Positive	.	.	.	.	.	.	.	.	.	.	.	.	Positive	.
GDClo-Q9	SiChuan	2021.6	Enterobacter cloacae	1	18	.	.	.	.	Positive	.	Positive	.	.	.	.	.	.	.	.	.	.	.	.	.	.	.	Positive	.	.	.	.	.	.	Positive	.	.	.	.	.	.	.	.	.	.	.	.	Positive	.
GDEC-28	HuBei	2020.7	Escherichia coli	354	16	.	.	.	.	.	.	.	.	.	.	.	.	.	.	.	.	.	Positive	.	.	.	.	.	.	.	.	.	.	.	.	.	Positive	.	.	.	.	.	.	Positive	.	.	.	.	.
GDEC-36	NingXia	2020.7	Escherichia coli	12326	19	.	.	.	Positive	.	.	.	.	.	.	.	.	.	.	.	.	.	.	.	.	.	.	Positive	.	.	.	.	.	.	.	Positive	.	.	.	.	Positive	.	.	.	Positive	.	.	.	.
GDEC-38	HeBei	2020.4	Escherichia coli	46	22	.	.	.	.	.	.	.	.	.	.	.	.	.	.	.	.	.	.	Positive	.	.	.	Positive	.	.	Positive	Positive	.	.	.	.	.	.	.	.	.	Positive	.	.	.	.	.	.	.
GDEC-47	HeBei	2021.9	Escherichia coli	1286	14	.	.	.	.	.	.	.	.	.	.	.	.	.	.	.	.	.	Positive	.	.	.	.	Positive	.	.	.	.	.	.	.	.	.	.	.	.	.	Positive	.	.	.	.	.	.	.
GDEC-490	ChongQing	2020.3	Enterobacter cloacae	1	24	.	.	.	.	.	.	Positive	.	.	.	.	.	.	.	.	.	.	Positive	.	.	.	.	Positive	.	.	.	.	.	.	.	.	.	.	.	.	.	.	.	.	.	Positive	.	.	.
GDEC-58	HeBei	2021.9	Escherichia coli	1286	15	.	.	.	.	.	.	.	.	.	.	.	.	.	.	.	.	.	Positive	.	.	.	.	Positive	.	.	.	.	.	.	.	.	.	.	.	.	.	Positive	.	.	.	.	.	.	.
GDEC-59	HeBei	2020.4	Escherichia coli	410	16	.	.	Positive	.	.	.	.	.	.	.	.	.	.	.	.	.	.	.	.	.	.	.	Positive	.	.	Positive	.	.	.	.	.	.	.	.	.	.	Positive	.	.	.	.	.	.	.
GDEC-61	HeBei	2020.4	Escherichia coli	410	16	.	.	Positive	.	.	.	.	.	.	.	.	.	.	.	.	.	.	.	.	.	.	.	Positive	.	.	Positive	.	.	.	.	.	.	.	.	.	.	Positive	.	.	.	.	.	.	.
GDEC-799	GuangDong	2020.6	Escherichia coli	10	4	.	.	.	.	.	.	.	Positive	.	.	.	.	.	.	.	.	.	.	.	.	.	.	Positive	.	.	.	.	.	.	.	.	.	.	.	.	.	.	.	.	.	.	.	.	.
GDEC-88	HuBei	2020.7	Escherichia coli	11738	15	.	.	.	.	Positive	.	.	.	.	.	.	.	.	.	.	.	.	Positive	.	.	.	.	Positive	.	.	.	.	.	.	.	.	.	Positive	.	.	.	Positive	.	.	.	.	.	.	.
GDEC-AC12	HuBei	2020.5	Escherichia coli	11738	15	.	.	.	.	Positive	.	.	.	.	.	.	.	.	.	.	.	.	Positive	.	.	.	.	Positive	.	.	.	.	.	.	.	.	.	Positive	.	.	.	Positive	.	.	.	.	.	.	.
GDEC-AC19	HuBei	2020.5	Escherichia coli	11738	18	.	.	.	.	Positive	.	.	.	.	.	.	.	.	.	.	.	.	Positive	.	.	.	.	Positive	.	.	.	.	.	.	.	.	.	Positive	.	.	.	Positive	.	.	.	.	.	.	.
GDEC-B2	HuBei	2020.5	Escherichia coli	48	22	.	.	.	.	.	.	.	.	.	.	.	.	.	.	.	.	.	.	.	.	.	.	Positive	.	.	.	.	.	.	.	Positive	.	Positive	.	.	.	Positive	.	.	.	.	.	.	.
GDEC-C11	HuBei	2020.5	Escherichia coli	11738	15	.	.	.	.	Positive	.	.	.	.	.	.	.	.	.	.	.	.	Positive	.	.	.	.	Positive	.	.	.	.	.	.	.	.	.	Positive	.	.	.	Positive	.	.	.	.	.	.	.
GDEC-C4	HuBei	2020.5	Escherichia coli	11738	15	.	.	.	.	Positive	.	.	.	.	.	.	.	.	.	.	.	.	Positive	.	.	.	.	Positive	.	.	.	.	.	.	.	.	.	Positive	.	.	.	Positive	.	.	.	.	.	.	.
GDEC-N1	GuangDong	2021.8	Escherichia coli	226	15	.	.	.	.	.	.	.	Positive	.	.	.	.	.	.	.	.	.	.	.	.	.	.	.	.	.	.	.	.	.	.	Positive	.	Positive	.	.	.	.	.	.	.	.	.	.	.
GDEC-N11	HeBei	2022.2	Escherichia coli	1286	15	.	.	.	.	.	.	.	.	.	.	.	.	.	.	.	.	.	Positive	.	.	.	.	Positive	.	.	.	.	.	.	.	.	.	.	.	.	.	Positive	.	.	.	.	.	.	.
GDEC-N13	HeBei	2021.9	Escherichia coli	1286	15	.	.	.	.	.	.	.	.	.	.	.	.	.	.	.	.	.	Positive	.	.	.	.	Positive	.	.	.	.	.	.	.	.	.	.	.	.	.	Positive	.	.	.	.	.	.	.
GDEC-N14	GuangDong	2021.8	Escherichia coli	226	14	.	.	.	.	.	.	.	Positive	.	.	.	.	.	.	.	.	.	.	.	.	.	.	.	.	.	.	.	.	.	.	Positive	.	Positive	.	.	.	.	.	.	.	.	.	.	.
GDEC-N16	HeBei	2020.4	Escherichia coli	1286	15	.	.	.	.	.	.	.	.	.	.	.	.	.	.	.	.	.	Positive	.	.	.	.	Positive	.	.	.	.	.	.	.	.	.	.	.	.	.	Positive	.	.	.	.	.	.	.
GDEC-N17	HuBei	2020.5	Escherichia coli	617	17	.	.	.	.	Positive	.	.	.	.	.	.	.	.	.	.	.	.	Positive	.	.	.	.	Positive	.	.	.	.	.	.	.	.	.	.	.	.	.	Positive	.	.	.	.	.	.	.
GDEC-N2	GuangDong	2021.8	Escherichia coli	226	14	.	.	.	.	.	.	.	Positive	.	.	.	.	.	.	.	.	.	.	.	.	.	.	.	.	.	.	.	.	.	.	Positive	.	Positive	.	.	.	.	.	.	.	.	.	.	.
GDEC-N21	GuangDong	2020.6	Escherichia coli	226	14	.	.	.	.	.	.	.	Positive	.	.	.	.	.	.	.	.	.	.	.	.	.	.	.	.	.	.	.	.	.	.	Positive	.	Positive	.	.	.	.	.	.	.	.	.	.	.
GDEC-N22	GuangDong	2020.6	Escherichia coli	226	21	.	.	.	.	Positive	.	.	Positive	.	.	.	.	.	.	.	.	.	.	.	.	.	.	.	.	.	.	.	.	.	.	Positive	.	Positive	.	.	.	.	.	.	.	.	.	.	.
GDEC-N23	HuBei	2021.5	Escherichia coli	617	17	.	.	.	.	Positive	.	.	.	.	.	.	.	.	.	.	.	.	Positive	.	.	.	.	Positive	.	.	.	.	.	.	.	.	.	.	.	.	.	Positive	.	.	.	.	.	.	.
GDEC-N28	HuBei	2020.5	Escherichia coli	354	16	.	.	.	.	.	.	.	.	.	.	.	.	.	.	.	.	.	Positive	.	.	.	.	.	.	.	.	.	.	.	.	.	Positive	.	.	.	.	.	.	Positive	.	.	.	.	.
GDEC-N3	GuangDong	2020.6	Escherichia coli	226	15	.	.	.	.	.	.	.	Positive	.	.	.	.	.	.	.	.	.	.	.	.	.	.	.	.	.	.	.	.	.	.	Positive	.	Positive	.	.	.	.	.	.	.	.	.	.	.
GDEC-N33	ChongQing	2020.3	Escherichia coli	5229	14	.	.	.	.	.	.	.	.	.	.	.	.	.	.	.	.	.	.	.	.	.	.	.	.	.	Positive	.	.	.	.	.	.	.	.	.	.	.	Positive	.	.	.	.	.	.
GDEC-N44	HuBei	2021.5	Escherichia coli	617	17	.	.	.	.	Positive	.	.	.	.	.	.	.	.	.	.	.	.	Positive	.	.	.	.	Positive	.	.	.	.	.	.	.	.	.	.	.	.	.	Positive	.	.	.	.	.	.	.
GDEC-N45	GuangDong	2020.6	Escherichia coli	10	19	.	.	.	.	.	.	.	.	Positive	.	.	.	.	.	.	.	.	Positive	.	.	.	.	.	.	.	Positive	.	.	.	.	Positive	.	.	.	.	.	Positive	.	.	.	.	.	.	.
GDEC-N48	GuangDong	2021.6	Escherichia coli	10	16	.	.	.	.	.	.	.	.	.	.	.	.	.	.	.	.	.	.	.	.	.	.	.	.	.	Positive	.	.	.	.	.	.	Positive	.	.	.	Positive	.	.	.	Positive	.	.	.
GDEC-N53	GuangDong	2020.6	Escherichia coli	226	21	.	.	.	.	Positive	.	.	Positive	.	.	.	.	.	.	.	.	.	.	.	.	.	.	.	.	.	.	.	.	.	.	Positive	.	Positive	.	.	.	.	.	.	.	.	.	.	.
GDEC-N54	GuangDong	2021.8	Escherichia coli	226	18	.	.	.	.	.	.	.	Positive	.	.	.	.	.	.	.	.	.	.	.	.	.	.	Positive	.	.	.	.	.	.	.	Positive	.	Positive	.	.	.	.	.	.	.	.	.	.	.
GDEC-N55	HeBei	2022.2	Escherichia coli	1286	15	.	.	.	.	.	.	.	.	.	.	.	.	.	.	.	.	.	Positive	.	.	.	.	Positive	.	.	.	.	.	.	.	.	.	.	.	.	.	Positive	.	.	.	.	.	.	.
GDEC-N56	HeBei	2020.4	Escherichia coli	1286	15	.	.	.	.	.	.	.	.	.	.	.	.	.	.	.	.	.	Positive	.	.	.	.	Positive	.	.	.	.	.	.	.	.	.	.	.	.	.	Positive	.	.	.	.	.	.	.
GDEC-N66Fz	SiChuan	2021.7	Escherichia coli	93	15	.	.	.	.	.	.	.	.	.	.	.	.	.	.	.	.	.	Positive	.	.	.	.	Positive	.	.	.	.	.	.	.	.	.	.	.	.	.	Positive	.	.	.	.	.	.	.
GDEC-PN45	HuBei	2020.5	Escherichia coli	617	17	.	.	.	.	Positive	.	.	.	.	.	.	.	.	.	.	.	.	Positive	.	.	.	.	Positive	.	.	.	.	.	.	.	.	.	.	.	.	.	Positive	.	.	.	.	.	.	.
GDKL-010	GuangDong	2020.8	Klebsiella pneumoniae	-	22	.	.	.	Positive	.	.	.	.	.	.	Positive	.	.	.	.	.	.	Positive	.	.	.	.	.	.	.	.	.	.	.	Positive	.	.	.	.	.	.	.	.	.	.	.	.	.	.
GDKL-07	HuBei	2020.5	Klebsiella pneumoniae	273	20	.	.	.	Positive	.	.	.	.	.	Positive	.	.	.	.	.	.	.	.	.	.	.	.	.	.	.	.	.	.	.	.	.	.	.	Positive	.	.	.	.	.	.	.	.	.	.
GDKL-100	GuangDong	2021.8	Klebsiella pneumoniae	-	21	.	.	.	.	.	.	.	.	Positive	.	Positive	.	.	.	.	.	.	.	.	.	.	.	.	.	.	.	.	.	.	.	Positive	.	.	Positive	.	.	.	.	.	.	.	.	.	.
GDKL-115	GuangDong	2020.6	Klebsiella pneumoniae	-	21	.	.	.	.	.	.	.	.	Positive	.	Positive	.	.	.	.	.	.	.	.	.	.	.	.	.	.	.	.	.	.	.	Positive	.	.	Positive	.	.	.	.	.	.	.	.	.	.
GDKL-138	GuangDong	2020.6	Klebsiella pneumoniae	709	34	.	.	.	Positive	Positive	.	.	.	.	.	.	.	.	.	.	.	.	Positive	.	.	.	.	Positive	.	.	.	.	.	.	.	.	.	.	Positive	.	.	.	.	.	.	.	Positive	.	.
GDKL-149-1	GuangDong	2021.8	Klebsiella pneumoniae	709	27	.	.	.	.	.	.	.	.	.	.	.	.	.	.	.	.	.	Positive	.	.	Positive	.	Positive	.	.	.	.	.	.	.	.	.	.	Positive	.	.	.	.	.	.	.	Positive	.	.
GDKL-15	GuangDong	2020.6	Klebsiella pneumoniae	-	21	.	.	.	.	.	.	.	.	Positive	.	Positive	.	.	.	.	.	.	.	.	.	.	.	.	.	.	.	.	.	.	.	Positive	.	.	Positive	.	.	.	.	.	.	.	.	.	.
GDKL-19	GuangDong	2020.6	Klebsiella pneumoniae	709	33	.	.	.	Positive	Positive	.	.	.	.	.	.	.	.	.	.	.	.	Positive	.	.	.	.	Positive	.	.	.	.	.	.	.	.	.	.	Positive	.	.	.	.	.	.	.	Positive	.	.
GDKL-2	ChongQing	2021.7	Klebsiella pneumoniae	107	25	.	.	.	.	.	.	.	.	Positive	.	.	.	.	.	Positive	.	.	Positive	.	.	.	.	.	.	.	.	Positive	.	.	.	Positive	.	.	.	.	.	.	.	.	.	.	.	.	.
GDKL-25	HeBei	2019.1	Klebsiella pneumoniae	152	26	.	.	.	Positive	.	.	.	.	.	.	.	.	.	Positive	.	.	.	Positive	.	.	.	.	.	.	.	.	.	.	.	.	.	Positive	.	Positive	.	.	.	.	.	.	.	.	.	.
GDKL-26-1	ChongQing	2020.3	Klebsiella pneumoniae	107	25	.	.	.	.	.	.	.	.	Positive	.	.	.	.	.	Positive	.	.	Positive	.	.	.	.	.	.	.	.	Positive	.	.	.	Positive	.	.	.	.	.	.	.	.	.	.	.	.	.
GDKL-30	GuangDong	2020.6	Klebsiella pneumoniae	-	21	.	.	.	.	.	.	.	.	Positive	.	Positive	.	.	.	.	.	.	.	.	.	.	.	.	.	.	.	.	.	.	.	Positive	.	.	Positive	.	.	.	.	.	.	.	.	.	.
GDKL-31	ChongQing	2020.7	Klebsiella pneumoniae	37	21	.	.	.	Positive	.	.	.	.	.	.	Positive	.	.	.	.	.	.	.	.	.	.	.	Positive	.	.	.	.	.	Positive	.	.	.	.	.	.	.	.	.	.	.	.	.	.	.
GDKL-34-1	HeBei	2020.4	Klebsiella pneumoniae	152	26	.	.	.	Positive	.	.	.	.	.	.	.	.	.	Positive	.	.	.	Positive	.	.	.	.	.	.	.	.	.	.	.	.	.	Positive	.	Positive	.	.	.	.	.	.	.	.	.	.
GDKL-39	GuangDong	2020.6	Klebsiella pneumoniae	2154	23	.	.	.	.	.	.	.	.	.	.	.	.	.	.	.	.	.	Positive	.	.	.	.	.	.	.	.	.	.	.	.	Positive	.	.	Positive	.	.	.	.	.	.	.	.	Positive	.
GDKL-4	SiChuan	2020.4	Klebsiella pneumoniae	15	15	.	.	.	.	.	.	.	.	.	.	.	.	.	.	.	.	.	.	Positive	.	.	.	.	.	.	.	.	.	Positive	.	.	.	.	.	.	.	.	.	.	.	.	Positive	.	.
GDKL-40	GuangDong	2020.6	Klebsiella pneumoniae	485	20	.	.	.	Positive	.	.	.	.	.	.	Positive	.	.	.	.	.	.	.	.	.	.	.	.	.	.	.	.	Positive	.	.	.	.	.	.	.	.	.	.	.	.	.	.	.	.
GDKL-41	GuangDong	2021.8	Klebsiella pneumoniae	485	21	.	.	.	Positive	.	.	.	.	.	.	Positive	.	.	.	.	.	.	Positive	.	.	.	.	.	.	.	.	.	.	.	Positive	.	.	.	.	.	.	.	.	.	.	.	.	.	.
GDKL-46-1	SiChuan	2020.4	Klebsiella pneumoniae	15	12	.	.	.	.	.	.	.	.	.	.	.	.	.	.	.	.	.	.	.	.	.	.	.	.	.	.	.	.	Positive	.	.	.	.	.	.	.	.	.	.	.	.	Positive	.	.
GDKL-49	GuangDong	2020.6	Klebsiella pneumoniae	147	20	.	.	.	.	.	.	.	.	.	Positive	.	.	.	.	.	.	.	.	.	.	.	.	.	.	.	.	.	.	.	.	.	.	Positive	.	.	.	.	.	.	.	Positive	.	.	.
GDKL-52	ChongQing	2021.7	Klebsiella pneumoniae	37	22	.	.	.	Positive	.	.	.	.	.	.	Positive	.	.	.	.	.	.	.	.	.	.	.	Positive	.	.	.	.	.	Positive	.	.	.	.	Positive	.	.	.	.	.	.	.	.	.	.
GDKL-52-2	GuangDong	2021.8	Klebsiella pneumoniae	-	21	.	.	.	.	.	.	.	.	Positive	.	Positive	.	.	.	.	.	.	.	.	.	.	.	.	.	.	.	.	.	.	.	Positive	.	.	Positive	.	.	.	.	.	.	.	.	.	.
GDKL-53-1	GuangDong	2020.6	Klebsiella pneumoniae	-	21	.	.	.	.	.	.	.	.	Positive	.	Positive	.	.	.	.	.	.	.	.	.	.	.	.	.	.	.	.	.	.	.	Positive	.	.	Positive	.	.	.	.	.	.	.	.	.	.
GDKL-555	GuangDong	2018.2	Klebsiella pneumoniae	3410	34	.	Positive	.	.	Positive	.	.	.	.	.	.	.	.	Positive	.	.	.	Positive	.	.	.	.	.	.	.	.	.	.	.	.	Positive	.	.	Positive	.	.	.	.	.	Positive	.	.	.	.
GDKL-556	GuangDong	2018.2	Klebsiella pneumoniae	3410	31	.	Positive	.	.	Positive	.	.	.	.	.	.	.	.	Positive	.	.	.	.	.	.	.	.	.	.	.	.	.	.	.	.	Positive	.	.	Positive	.	.	.	.	.	Positive	.	.	.	.
GDKL-57	HeBei	2020.4	Klebsiella pneumoniae	152	25	.	.	.	Positive	.	.	.	.	.	.	.	.	.	Positive	.	.	.	Positive	.	.	.	.	.	.	.	.	.	.	.	.	.	Positive	.	Positive	.	.	.	.	.	.	.	.	.	.
GDKL-582	HeBei	2020.4	Klebsiella pneumoniae	152	22	.	.	.	Positive	.	.	.	.	.	.	.	.	.	Positive	.	.	.	.	.	Positive	.	.	Positive	.	.	.	.	.	.	.	.	.	.	.	.	.	.	.	.	.	.	.	.	.
GDKL-585	HeBei	2021.9	Klebsiella pneumoniae	152	22	.	.	.	Positive	.	.	.	.	.	.	.	.	.	.	.	.	.	.	.	Positive	.	.	Positive	.	.	.	.	.	.	.	.	.	.	.	.	.	.	.	.	.	.	.	.	Positive
GDKL-587	GuangDong	2020.6	Klebsiella pneumoniae	3410	22	.	Positive	.	.	Positive	.	.	.	.	.	.	.	.	Positive	.	.	.	.	.	.	.	.	.	.	.	.	.	.	.	.	Positive	.	.	.	.	.	.	.	.	Positive	.	.	.	.
GDKL-62	SiChuan	2020.4	Klebsiella pneumoniae	11	29	.	.	.	Positive	.	.	.	.	.	.	.	.	Positive	.	.	.	.	Positive	.	.	.	.	Positive	.	.	.	.	.	Positive	.	Positive	.	.	.	.	.	.	.	.	.	.	.	.	.
GDKL-6-2	GuangDong	2020.6	Klebsiella pneumoniae	-	22	.	.	.	.	.	.	.	.	Positive	.	Positive	.	.	.	.	.	.	Positive	.	.	.	.	.	.	.	.	.	.	.	.	Positive	.	.	Positive	.	.	.	.	.	.	.	.	.	.
GDKL-63	NingXia	2021.7	Klebsiella pneumoniae	661	19	.	.	.	.	.	.	.	.	Positive	.	.	.	.	.	.	.	.	Positive	.	.	.	.	.	.	.	.	.	.	.	.	Positive	.	.	.	.	.	.	.	.	.	.	.	.	.
GDKL-65	ChongQing	2021.7	Klebsiella pneumoniae	895	23	.	.	.	Positive	.	.	.	.	.	.	.	.	Positive	.	.	.	.	.	.	.	.	.	Positive	.	.	.	.	.	Positive	.	.	.	.	Positive	.	.	.	.	.	.	.	.	.	.
GDKL-66	GuangDong	2020.6	Klebsiella pneumoniae	-	21	.	.	.	.	.	.	.	.	Positive	.	Positive	.	.	.	.	.	.	.	.	.	.	.	.	.	.	.	.	.	.	.	Positive	.	.	Positive	.	.	.	.	.	.	.	.	.	.
GDKL-67	GuangDong	2020.6	Klebsiella pneumoniae	709	34	.	.	.	Positive	Positive	.	.	.	.	.	.	.	.	.	.	.	.	Positive	.	.	.	.	Positive	.	.	.	.	.	.	.	.	.	.	Positive	.	.	.	.	.	.	.	Positive	.	.
GDKL-67-1	GuangDong	2021.8	Klebsiella pneumoniae	-	21	.	.	.	.	.	.	.	.	Positive	.	Positive	.	.	.	.	.	.	.	.	.	.	.	.	.	.	.	.	.	.	.	Positive	.	.	Positive	.	.	.	.	.	.	.	.	.	.
GDKL-684	NingXia	2020.2	Klebsiella pneumoniae	395	25	.	.	.	.	.	.	.	.	.	.	.	.	Positive	.	.	.	.	Positive	.	.	.	.	.	.	.	.	.	.	Positive	.	Positive	.	.	Positive	.	.	.	.	.	Positive	.	.	.	.
GDKL-69-1	HeBei	2020.4	Klebsiella pneumoniae	152	25	.	.	.	Positive	.	.	.	.	.	.	.	.	.	Positive	.	.	.	Positive	.	.	.	.	.	.	.	.	.	.	.	.	.	Positive	.	Positive	.	.	.	.	.	.	.	.	.	.
GDKL-73	SiChuan	2020.4	Klebsiella pneumoniae	15	12	.	.	.	.	.	.	.	.	.	.	.	.	.	.	.	.	.	.	.	.	.	.	.	.	.	.	.	.	Positive	.	.	.	.	.	.	.	.	.	.	.	.	Positive	.	.
GDKL-75	GuangDong	2020.6	Klebsiella pneumoniae	-	22	.	.	.	.	.	.	.	.	Positive	.	Positive	.	.	.	.	.	.	Positive	.	.	.	.	.	.	.	.	.	.	.	.	Positive	.	.	Positive	.	.	.	.	.	.	.	.	.	.
GDKL-76	HeBei	2021.9	Klebsiella pneumoniae	152	25	.	.	.	Positive	.	.	.	.	.	.	.	.	.	Positive	.	.	.	Positive	.	.	.	.	.	.	.	.	.	.	.	.	.	Positive	.	Positive	.	.	.	.	.	.	.	.	.	.
GDKL-77	SiChuan	2020.4	Klebsiella pneumoniae	15	14	.	.	.	.	.	.	.	.	.	.	.	.	.	.	.	.	.	.	.	.	.	.	.	.	.	.	.	.	Positive	.	.	.	.	.	.	.	.	.	.	.	.	Positive	.	.
GDKL-95	GuangDong	2020.6	Klebsiella pneumoniae	709	34	.	.	.	Positive	Positive	.	.	.	.	.	.	.	.	.	.	.	.	Positive	.	.	.	.	Positive	.	.	.	.	.	.	.	.	.	.	Positive	.	.	.	.	.	.	.	Positive	.	.
GDKL-96-1	ChongQing	2020.3	Klebsiella pneumoniae	895	20	.	.	.	Positive	.	.	.	.	.	.	.	.	Positive	.	.	.	.	.	.	.	.	.	Positive	.	.	.	.	.	.	.	.	.	.	Positive	.	.	.	.	.	.	.	.	.	.
GDKL-96-2	ChongQing	2020.3	Klebsiella pneumoniae	895	20	.	.	.	Positive	.	.	.	.	.	.	.	.	Positive	.	.	.	.	.	.	.	.	.	Positive	.	.	.	.	.	.	.	.	.	.	.	.	.	.	.	.	.	.	.	.	.
GDKL-N12	NingXia	2020.2	Klebsiella pneumoniae	395	25	.	.	.	.	.	.	.	.	.	.	.	.	Positive	.	.	.	.	Positive	.	.	.	.	Positive	.	.	.	.	.	.	.	Positive	.	.	Positive	.	.	.	.	.	Positive	.	.	.	.
GDKL-N15	NingXia	2020.2	Klebsiella pneumoniae	395	27	.	.	.	.	.	.	.	.	.	.	.	.	Positive	.	.	.	.	Positive	.	.	.	.	Positive	.	.	.	.	.	Positive	.	Positive	.	.	Positive	.	.	.	.	.	Positive	.	.	.	.
GDKL-N18	NingXia	2021.7	Klebsiella pneumoniae	395	26	.	.	.	.	.	.	.	.	.	.	.	.	Positive	.	.	.	.	Positive	.	.	.	.	Positive	.	.	.	.	.	.	.	Positive	.	.	Positive	.	.	.	.	.	Positive	.	.	.	.
GDKL-N19	NingXia	2020.2	Klebsiella pneumoniae	395	26	.	.	.	.	.	.	.	.	.	.	.	.	Positive	.	.	.	.	Positive	.	.	.	.	Positive	.	.	.	.	.	.	.	Positive	.	.	Positive	.	.	.	.	.	Positive	.	.	.	.
GDKL-N20	GuangDong	2021.8	Klebsiella pneumoniae	290	25	.	.	.	Positive	.	.	.	.	.	.	.	Positive	.	.	.	.	.	Positive	.	.	.	.	.	.	.	.	.	.	.	Positive	.	.	.	.	.	.	.	.	.	.	.	.	.	.
GDKL-N25	SiChuan	2021.6	Klebsiella pneumoniae	11	22	.	.	.	Positive	Positive	.	.	.	.	.	.	.	Positive	.	.	.	.	Positive	.	.	.	.	Positive	.	.	.	.	.	.	.	.	.	.	.	.	.	.	.	.	.	.	.	.	.
GDKL-N29	NingXia	2021.7	Klebsiella pneumoniae	395	26	.	.	.	.	.	.	.	.	.	.	.	.	Positive	.	.	.	.	Positive	.	.	.	.	Positive	.	.	.	.	.	.	.	Positive	.	.	Positive	.	.	.	.	.	Positive	.	.	.	.
GDKL-N31	ChongQing	2020.3	Klebsiella pneumoniae	37	21	.	.	.	Positive	.	.	.	.	.	.	Positive	.	.	.	.	.	.	.	.	.	.	.	Positive	.	.	.	.	.	Positive	.	.	.	.	.	.	.	.	.	.	.	.	.	.	.
GDKL-N35	GuangDong	2020.6	Klebsiella pneumoniae	35	18	.	.	.	.	.	.	.	.	.	.	.	.	.	.	.	.	Positive	Positive	.	.	.	.	.	.	.	.	.	.	.	.	Positive	.	.	.	.	.	.	.	.	.	.	.	.	.
GDKL-N36	GuangDong	2020.6	Klebsiella pneumoniae	485	21	.	.	.	Positive	.	.	.	.	.	.	Positive	.	.	.	.	.	.	Positive	.	.	.	.	.	.	.	.	.	.	.	Positive	.	.	.	.	.	.	.	.	.	.	.	.	.	.
GDKL-N5	NingXia	2020.2	Klebsiella pneumoniae	395	26	.	.	.	.	.	.	.	.	.	.	.	.	Positive	.	.	.	.	Positive	.	.	.	.	Positive	.	.	.	.	.	.	.	Positive	.	.	Positive	.	.	.	.	.	Positive	.	.	.	.
GDKL-N6	NingXia	2020.2	Klebsiella pneumoniae	395	24	.	.	.	.	.	.	.	.	.	.	.	.	Positive	.	.	.	.	Positive	.	.	.	.	.	.	.	.	.	.	.	.	Positive	.	.	Positive	.	.	.	.	.	Positive	.	.	.	.
GDKL-N63	NingXia	2020.2	Klebsiella pneumoniae	395	26	.	.	.	.	.	.	.	.	.	.	.	.	Positive	.	.	.	.	Positive	.	.	.	.	Positive	.	.	.	.	.	Positive	.	Positive	.	.	Positive	.	.	.	.	.	Positive	.	.	.	.
GDKL-N65	SiChuan	2021.6	Klebsiella pneumoniae	11	25	.	.	.	Positive	Positive	.	.	.	.	.	.	.	Positive	.	.	.	.	.	.	.	.	.	Positive	.	.	.	.	.	Positive	.	Positive	.	.	.	.	.	.	.	.	.	.	.	.	.
GDKL-N7	HuBei	2020.5	Klebsiella pneumoniae	273	20	.	.	.	Positive	.	.	.	.	.	Positive	.	.	.	.	.	.	.	.	.	.	.	.	.	.	.	.	.	.	.	.	.	.	.	Positive	.	.	.	.	.	.	.	.	.	.
GDKL-N8	SiChuan	2021.6	Klebsiella pneumoniae	11	24	.	.	.	Positive	Positive	.	.	.	.	.	.	.	Positive	.	.	.	.	.	.	.	.	.	Positive	.	.	.	.	.	Positive	.	Positive	.	.	.	.	.	.	.	.	.	.	.	.	.
GDKL-N9	GuangDong	2020.6	Klebsiella pneumoniae	485	21	.	.	.	Positive	.	.	.	.	.	.	Positive	.	.	.	.	.	.	Positive	.	.	.	.	.	.	.	.	.	.	.	Positive	.	.	.	.	.	.	.	.	.	.	.	.	.	.
GDKL-P95-2	GuangDong	2020.6	Klebsiella pneumoniae	709	29	.	.	.	Positive	Positive	.	.	.	.	.	.	.	.	.	.	.	.	Positive	.	.	.	.	Positive	.	.	.	.	.	.	.	.	.	.	Positive	.	.	.	.	.	.	.	Positive	.	.
GDKL-P95-3	HuBei	2020.5	Escherichia coli	617	17	.	.	.	.	Positive	.	.	.	.	.	.	.	.	.	.	.	.	Positive	.	.	.	.	Positive	.	.	.	.	.	.	.	.	.	.	.	.	.	Positive	.	.	.	.	.	.	.
GDKL-Q10	HeBei	2020.4	Klebsiella pneumoniae	152	23	.	.	.	Positive	.	.	.	.	.	.	.	.	.	Positive	.	.	.	.	.	Positive	.	.	Positive	.	.	.	.	.	.	.	.	.	.	.	.	.	.	.	.	.	.	.	.	.
GDKL-Q3	GuangDong	2020.6	Klebsiella pneumoniae	-	21	.	.	.	.	.	.	.	.	Positive	.	Positive	.	.	.	.	.	.	.	.	.	.	.	.	.	.	.	.	.	.	.	Positive	.	.	Positive	.	.	.	.	.	.	.	.	.	.
GDKL-Q4	HeBei	2021.9	Klebsiella pneumoniae	789	17	.	.	.	.	.	.	.	.	Positive	.	.	.	.	.	.	Positive	.	.	.	.	.	.	.	.	.	.	Positive	.	.	.	.	.	.	.	.	.	.	.	.	.	.	.	.	.
GDKL-Q5	ChongQing	2020.3	Klebsiella pneumoniae	107	25	.	.	.	.	.	.	.	.	Positive	.	.	.	.	.	Positive	.	.	Positive	.	.	.	.	.	.	.	.	Positive	.	.	.	Positive	.	.	.	.	.	.	.	.	.	.	.	.	.
GDKL-Q6	HeBei	2021.9	Klebsiella pneumoniae	152	23	.	.	.	Positive	.	.	.	.	.	.	.	.	.	Positive	.	.	.	.	.	Positive	.	.	Positive	.	.	.	.	.	.	.	.	.	.	.	.	.	.	.	.	.	.	.	.	.
GDKL-Q8	HeBei	2021.9	Klebsiella pneumoniae	152	26	.	.	.	Positive	.	.	.	.	.	.	.	.	.	Positive	.	.	.	Positive	.	.	.	.	.	.	.	.	.	.	.	.	.	Positive	.	Positive	.	.	.	.	.	.	.	.	.	.
GDMM86	GuangDong	2020.8	Morganella morganii	-	21	Positive	.	.	.	.	.	.	.	.	.	.	.	.	.	.	.	.	.	.	.	.	Positive	.	.	.	.	.	.	.	.	.	.	.	.	Positive	.	.	.	.	.	.	.	.	.
GDPM-P16	HeBei	2020.4	Proteus mirabilis	-	23	.	.	.	Positive	.	.	.	.	.	.	.	.	.	.	.	.	.	.	.	.	.	.	.	.	.	.	.	.	.	.	.	.	Positive	.	.	.	.	.	.	Positive	.	.	.	.
[truncated: 88 more columns]

## Sheet: Table S2
Table S2. Plasmid present in 119 Gram-negative strains.
Strain	Number of Plasmids	Col(BS512)_1	Col(MG828)_1	Col(Ye4449)_1	Col156_1	Col440II_1	Col440I_1	Col8282_1	ColE10_1	ColRNAI_1	ColpVC_1	IncA/C2_1	IncB/O/K/Z_2	IncFIA(HI1)_1_HI1	IncFIA_1	IncFIB(AP001918)_1	IncFIB(K)_1_Kpn3	IncFIB(Mar)_1_pNDM-Mar	IncFIB(pHCM2)_1_pHCM2	IncFIB(pKPHS1)_1_pKPHS1	IncFIC(FII)_1	IncFII(29)_1_pUTI89	IncFII(pCRY)_1_pCRY	IncFII(pCoo)_1_pCoo	IncFII(pHN7A8)_1_pHN7A8	IncFII(pRSB107)_1_pRSB107	IncFII_1	IncFII_1_pKP91	IncHI1B_1_pNDM-MAR	IncHI2A_1	IncHI2_1	IncI1_1_Alpha	IncI2_1	IncI2_1_Delta	IncN_1	IncP1_3	IncR_1	IncX1_1	IncX3_1	IncX4_1	IncX4_2	IncY_1	RepA_1_pKPC-CAV1321	p0111_1	pENTAS02_1	rep11c_2_repA(pJS33)	repA_1_pKPC-2
GDKL-010	3		.	.	.	.	Positive	.	.	Positive	.	.	.	.	.	.	.	.	.	.	.	.	.	.	.	.	.	Positive	.	.	.	.	.	.	.	.	.	.	.	.	.	.	.	.	.	.	.
GDKL-100	3	.	.	.	.	.	Positive	.	.	.	.	.	.	.	.	.	.	.	.	.	.	.	Positive	.	Positive	.	.	.	.	.	.	.	.	.	.	.	.	.	.	.	.	.	.	.	.	.	.
GDKL-115	3	.	.	.	.	.	Positive	.	.	.	.	.	.	.	.	.	.	.	.	.	.	.	Positive	.	Positive	.	.	.	.	.	.	.	.	.	.	.	.	.	.	.	.	.	.	.	.	.	.
GDKL-138	12	.	Positive	.	.	.	Positive	.	.	.	.	.	.	Positive	.	Positive	Positive	Positive	.	.	.	.	Positive	.	.	.	Positive	Positive	Positive	.	.	.	.	.	.	.	Positive	.	Positive	.	.	.	.	.	.	.	.
GDKL-149-1	6	.	.	.	.	.	.	.	.	.	.	.	.	.	.	.	Positive	Positive	.	.	.	.	Positive	.	.	.	.	Positive	Positive	.	.	.	.	.	.	.	.	.	Positive	.	.	.	.	.	.	.	.
GDKL-15	3	.	.	.	.	.	Positive	.	.	.	.	.	.	.	.	.	.	.	.	.	.	.	Positive	.	Positive	.	.	.	.	.	.	.	.	.	.	.	.	.	.	.	.	.	.	.	.	.	.
GDKL-19	12	.	Positive	.	.	.	Positive	.	.	.	.	.	.	Positive	.	Positive	Positive	Positive	.	.	.	.	Positive	.	.	.	Positive	Positive	Positive	.	.	.	.	.	.	.	Positive	.	Positive	.	.	.	.	.	.	.	.
GDKL-2	9	.	.	.	.	Positive	.	.	.	Positive	.	.	.	.	.	.	Positive	.	.	.	.	.	.	.	.	.	.	Positive	.	Positive	Positive	.	.	.	.	.	.	Positive	.	.	.	Positive	Positive	.	.	.	.
GDKL-25	8	.	Positive	.	.	.	Positive	.	.	Positive	.	.	.	Positive	.	.	.	.	.	.	.	.	.	.	.	.	.	.	.	Positive	Positive	.	.	.	.	.	Positive	.	.	.	.	.	Positive	.	.	.	.
GDKL-26-1	8	.	.	.	.	.	.	.	.	Positive	.	.	.	.	.	.	Positive	.	.	.	.	.	.	.	.	.	.	Positive	.	Positive	Positive	.	.	.	.	.	.	Positive	.	.	.	Positive	Positive	.	.	.	.
GDEC-28	6	.	.	.	Positive	.	.	.	.	.	.	.	Positive	.	Positive	Positive	.	.	Positive	.	.	.	.	.	.	.	.	.	.	.	.	.	.	Positive	.	.	.	.	.	.	.	.	.	.	.	.	.
GDKL-30	3	.	.	.	.	.	Positive	.	.	.	.	.	.	.	.	.	.	.	.	.	.	.	Positive	.	Positive	.	.	.	.	.	.	.	.	.	.	.	.	.	.	.	.	.	.	.	.	.	.
GDKL-31	7	.	.	.	.	.	Positive	.	.	Positive	.	.	.	Positive	.	.	Positive	Positive	.	.	.	.	.	.	.	.	.	.	Positive	.	.	.	.	.	.	.	.	.	Positive	.	.	.	.	.	.	.	.
GDKL-34-1	7	.	.	.	.	.	Positive	.	.	Positive	.	.	.	Positive	.	.	.	.	.	.	.	.	.	.	.	.	.	.	.	Positive	Positive	.	.	.	.	.	Positive	.	.	.	.	.	Positive	.	.	.	.
GDEC-36	7	.	Positive	.	.	.	.	.	.	.	.	.	.	.	.	.	.	.	.	.	.	.	.	.	Positive	.	.	.	.	.	.	.	.	.	.	.	.	Positive	Positive	Positive	.	.	.	Positive	Positive	.	.
GDCF-37	3	.	.	.	.	.	Positive	.	.	Positive	.	.	.	.	.	.	.	.	.	.	.	.	.	.	.	.	.	.	.	.	.	.	.	.	.	.	Positive	.	.	.	.	.	.	.	.	.	.
GDEC-38	11	.	.	.	.	.	Positive	.	.	Positive	.	.	.	.	.	.	.	.	.	.	.	.	.	Positive	.	.	.	.	.	Positive	Positive	Positive	.	.	.	.	Positive	Positive	Positive	.	Positive	.	Positive	.	.	.	.
GDKL-39	3	.	.	.	.	.	.	.	.	.	.	.	.	.	.	.	.	Positive	.	.	.	.	.	.	.	.	.	Positive	.	.	.	.	.	.	.	Positive	.	.	.	.	.	.	.	.	.	.	.
GDKL-40	4	.	.	.	.	.	Positive	.	.	.	.	.	.	.	.	.	.	.	.	.	.	Positive	.	.	Positive	.	.	Positive	.	.	.	.	.	.	.	.	.	.	.	.	.	.	.	.	.	.	.
GDKL-4	5	.	.	.	.	.	.	.	.	Positive	Positive	.	.	Positive	.	.	Positive	.	.	.	.	.	.	.	.	.	.	Positive	.	.	.	.	.	.	.	.	.	.	.	.	.	.	.	.	.	.	.
GDKL-41	2	.	.	.	.	.	Positive	.	.	.	.	.	.	.	.	.	.	.	.	.	.	.	.	.	.	.	.	Positive	.	.	.	.	.	.	.	.	.	.	.	.	.	.	.	.	.	.	.
GDKL-46-1	3	.	.	.	.	.	.	.	.	.	Positive	.	.	Positive	.	.	Positive	.	.	.	.	.	.	.	.	.	.	.	.	.	.	.	.	.	.	.	.	.	.	.	.	.	.	.	.	.	.
GDEC-47	4	.	Positive	.	.	.	.	.	.	.	.	.	.	.	.	.	Positive	.	.	.	.	.	.	.	.	.	.	.	.	.	.	.	.	.	.	.	.	.	Positive	.	.	Positive	.	.	.	.	.
GDKL-49	10	.	.	.	.	.	Positive	.	.	Positive	.	.	.	Positive	.	.	Positive	.	.	.	.	.	.	.	.	.	.	Positive	.	Positive	Positive	.	.	.	.	.	Positive	Positive	.	.	.	.	Positive	.	.	.	.
GDKL-52	4	.	.	.	.	.	Positive	.	.	.	.	.	.	Positive	.	.	Positive	.	.	.	.	.	.	.	.	.	.	.	.	.	.	.	.	.	.	.	.	.	Positive	.	.	.	.	.	.	.	.
GDKL-52-2	3	.	.	.	.	.	Positive	.	.	.	.	.	.	.	.	.	.	.	.	.	.	.	Positive	.	Positive	.	.	.	.	.	.	.	.	.	.	.	.	.	.	.	.	.	.	.	.	.	.
GDKL-53-1	5	.	.	.	.	Positive	Positive	.	.	Positive	.	.	.	.	.	.	.	.	.	.	.	.	Positive	.	Positive	.	.	.	.	.	.	.	.	.	.	.	.	.	.	.	.	.	.	.	.	.	.
GDKL-556	9	.	.	.	.	.	Positive	.	.	.	.	.	.	Positive	.	.	Positive	Positive	.	.	.	.	.	.	Positive	.	.	Positive	Positive	.	.	.	.	.	.	.	Positive	Positive	.	.	.	.	.	.	.	.	.
GDKL-57	8	.	Positive	.	.	.	.	.	.	Positive	Positive	.	.	Positive	.	.	.	.	.	.	.	.	.	.	.	.	.	.	.	Positive	Positive	.	.	.	.	.	Positive	.	.	.	.	.	Positive	.	.	.	.
GDEC-58	5	.	.	.	.	.	.	.	.	.	.	.	.	.	.	.	Positive	.	.	.	.	Positive	.	.	.	.	.	.	.	.	.	Positive	.	.	.	.	.	.	Positive	.	.	Positive	.	.	.	.	.
GDKL-582	6	.	.	.	.	.	Positive	.	.	.	.	.	.	Positive	.	.	Positive	.	.	.	.	.	.	.	.	.	.	Positive	.	.	.	.	.	.	.	.	Positive	.	Positive	.	.	.	.	.	.	.	.
GDKL-585	6	.	.	.	.	.	Positive	.	.	.	.	.	.	Positive	.	.	Positive	.	.	.	.	.	.	.	.	.	.	Positive	.	.	.	.	.	.	.	.	Positive	.	Positive	.	.	.	.	.	.	.	.
GDKL-587	7	.	.	.	.	.	Positive	.	.	.	.	.	.	Positive	.	.	Positive	.	.	.	.	.	.	.	Positive	.	.	Positive	.	.	.	.	.	.	.	.	Positive	Positive	.	.	.	.	.	.	.	.	.
GDEC-59	5	.	.	.	.	.	.	.	.	.	.	Positive	.	.	.	Positive	.	.	.	.	Positive	.	.	.	.	.	.	.	.	.	.	.	.	.	.	.	.	.	Positive	.	.	Positive	.	.	.	.	.
GDEC-61	6	.	.	.	.	.	Positive	.	.	.	.	Positive	.	.	.	Positive	.	.	.	.	Positive	.	.	.	.	.	.	.	.	.	.	.	.	.	.	.	.	.	Positive	.	.	Positive	.	.	.	.	.
GDKL-62	8	.	.	.	.	.	Positive	.	Positive	Positive	.	.	.	Positive	.	.	.	.	.	.	.	.	.	.	Positive	.	.	.	.	.	.	Positive	.	.	.	.	Positive	.	Positive	.	.	.	.	.	.	.	.
GDKL-6-2	5	.	.	.	.	Positive	Positive	.	.	Positive	.	.	.	.	.	.	.	.	.	.	.	.	Positive	.	Positive	.	.	.	.	.	.	.	.	.	.	.	.	.	.	.	.	.	.	.	.	.	.
GDKL-63	7	.	Positive	.	.	.	.	.	.	.	Positive	.	.	.	.	.	Positive	.	.	.	.	.	.	.	.	.	.	.	.	Positive	Positive	Positive	.	.	.	.	.	.	.	.	.	.	Positive	.	.	.	.
GDKL-65	5	.	.	.	.	.	Positive	.	.	.	.	.	.	.	.	.	Positive	.	.	.	.	.	.	.	.	.	.	Positive	.	.	.	.	.	.	.	.	Positive	.	Positive	.	.	.	.	.	.	.	.
GDKL-66	5	.	.	.	.	Positive	Positive	.	.	Positive	.	.	.	.	.	.	.	.	.	.	.	.	Positive	.	Positive	.	.	.	.	.	.	.	.	.	.	.	.	.	.	.	.	.	.	.	.	.	.
GDKL-67	12	.	Positive	.	.	.	.	.	.	Positive	.	.	.	Positive	.	Positive	Positive	Positive	.	.	.	.	Positive	.	.	.	Positive	Positive	Positive	.	.	.	.	.	.	.	Positive	.	Positive	.	.	.	.	.	.	.	.
GDKL-67-1	3	.	.	.	.	.	Positive	.	.	.	.	.	.	.	.	.	.	.	.	.	.	.	Positive	.	Positive	.	.	.	.	.	.	.	.	.	.	.	.	.	.	.	.	.	.	.	.	.	.
GDKL-684	7	.	.	.	.	.	Positive	.	.	Positive	.	.	.	.	.	.	Positive	.	.	.	.	.	.	.	.	.	.	Positive	.	.	.	.	.	.	.	.	Positive	Positive	.	.	.	Positive	.	.	.	.	.
GDKL-69-1	8	.	Positive	.	.	.	Positive	.	.	Positive	.	.	.	Positive	.	.	.	.	.	.	.	.	.	.	.	.	.	.	.	Positive	Positive	.	.	.	.	.	Positive	.	.	.	.	.	Positive	.	.	.	.
GDKL-07	7	.	Positive	.	.	.	Positive	.	.	Positive	.	.	.	Positive	.	.	Positive	.	.	.	.	.	Positive	.	.	.	.	.	.	.	.	.	.	.	.	.	Positive	.	.	.	.	.	.	.	.	.	.
GDKL-73	6	.	Positive	.	.	.	Positive	.	.	Positive	Positive	.	.	Positive	.	.	Positive	.	.	.	.	.	.	.	.	.	.	.	.	.	.	.	.	.	.	.	.	.	.	.	.	.	.	.	.	.	.
GDKL-75	4	.	.	.	.	Positive	Positive	.	.	.	.	.	.	.	.	.	.	.	.	.	.	.	Positive	.	Positive	.	.	.	.	.	.	.	.	.	.	.	.	.	.	.	.	.	.	.	.	.	.
GDKL-76	6	.	.	.	.	.	Positive	.	.	.	.	.	.	Positive	.	.	.	.	.	.	.	.	.	.	.	.	.	.	.	Positive	Positive	.	.	.	.	.	Positive	.	.	.	.	.	Positive	.	.	.	.
GDKL-77	5	.	Positive	.	.	.	.	.	.	.	Positive	.	.	Positive	.	.	Positive	.	.	.	.	.	.	.	.	.	.	Positive	.	.	.	.	.	.	.	.	.	.	.	.	.	.	.	.	.	.	.
GDEC-799	2	.	.	.	.	.	.	.	.	.	.	.	.	.	.	.	.	.	.	.	.	.	.	.	.	.	.	.	.	.	.	.	Positive	.	.	.	.	.	Positive	.	.	.	.	.	.	.	.
GDEC-88	7	.	.	.	.	.	.	.	Positive	Positive	.	.	.	.	Positive	Positive	.	.	.	.	.	.	.	.	.	Positive	.	.	.	.	.	.	.	.	.	.	.	.	Positive	.	.	Positive	.	.	.	.	.
GDClo-922	5	.	.	.	.	.	.	.	.	.	.	.	.	.	.	.	.	.	.	.	.	.	.	.	.	.	.	.	.	Positive	Positive	.	.	.	.	.	Positive	.	Positive	.	.	.	Positive	.	.	.	.
GDKL-95	12	.	Positive	.	.	.	Positive	.	.	.	.	.	.	Positive	.	Positive	Positive	Positive	.	.	.	.	Positive	.	.	.	Positive	Positive	Positive	.	.	.	.	.	.	.	Positive	.	Positive	.	.	.	.	.	.	.	.
GDKL-96-1	5	.	.	.	.	.	Positive	.	.	.	.	.	.	.	.	.	Positive	.	.	.	.	.	.	.	.	.	.	Positive	.	.	.	.	.	.	.	.	Positive	.	Positive	.	.	.	.	.	.	.	.
GDKL-96-2	5	.	.	.	.	.	Positive	.	.	.	.	.	.	.	.	.	Positive	.	.	.	.	.	.	.	.	.	.	Positive	.	.	.	.	.	.	.	.	Positive	.	Positive	.	.	.	.	.	.	.	.
GDEC-AC12	6	.	.	.	.	.	.	.	.	Positive	.	.	.	.	Positive	Positive	.	.	.	.	.	.	.	.	.	Positive	.	.	.	.	.	.	.	.	.	.	.	.	Positive	.	.	Positive	.	.	.	.	.
GDEC-AC19	6	.	.	.	.	.	.	.	.	Positive	.	.	.	.	Positive	Positive	.	.	.	.	.	.	.	.	.	Positive	.	.	.	.	.	.	.	.	.	.	.	.	Positive	.	.	Positive	.	.	.	.	.
GDEC-B2	13	Positive	Positive	Positive	Positive	.	.	.	.	Positive	.	.	.	Positive	.	.	Positive	.	.	.	.	.	.	.	Positive	.	.	.	.	Positive	Positive	.	.	.	.	.	.	.	Positive	.	.	.	Positive	.	.	Positive	.
GDEC-C11	6	.	.	.	.	.	.	.	.	Positive	.	.	.	.	Positive	Positive	.	.	.	.	.	.	.	.	.	Positive	.	.	.	.	.	.	.	.	.	.	.	.	Positive	.	.	Positive	.	.	.	.	.
GDEC-C4	6	.	.	.	.	.	.	.	.	Positive	.	.	.	.	Positive	Positive	.	.	.	.	.	.	.	.	.	Positive	.	.	.	.	.	.	.	.	.	.	.	.	Positive	.	.	Positive	.	.	.	.	.
GDMM86	0	.	.	.	.	.	.	.	.	.	.	.	.	.	.	.	.	.	.	.	.	.	.	.	.	.	.	.	.	.	.	.	.	.	.	.	.	.	.	.	.	.	.	.	.	.	.
GDEC-N1	5	.	.	.	.	.	.	.	.	.	.	.	.	.	.	Positive	.	.	.	.	Positive	.	.	.	Positive	.	.	.	.	.	.	Positive	.	.	.	.	.	Positive	.	.	.	.	.	.	.	.	.
GDEC-N11	7	.	Positive	.	.	.	Positive	.	.	.	.	.	.	.	.	.	Positive	.	.	.	.	Positive	.	.	.	.	.	.	.	.	.	Positive	.	.	.	.	.	.	Positive	.	.	Positive	.	.	.	.	.
GDKL-N12	7	.	Positive	.	.	.	Positive	.	.	.	.	.	.	.	.	.	Positive	.	.	.	.	.	.	.	.	.	.	.	.	.	.	.	.	.	.	.	Positive	Positive	Positive	.	.	Positive	.	.	.	.	.
GDEC-N13	7	.	Positive	.	.	.	Positive	.	.	.	.	.	.	.	.	.	Positive	.	.	.	.	Positive	.	.	.	.	.	.	.	.	.	Positive	.	.	.	.	.	.	Positive	.	.	Positive	.	.	.	.	.
GDEC-N14	5	.	Positive	.	.	.	.	.	.	.	.	.	.	.	.	Positive	.	.	.	.	Positive	.	.	.	.	.	.	.	.	.	.	Positive	.	.	.	.	.	Positive	.	.	.	.	.	.	.	.	.
GDKL-N15	10	.	Positive	.	.	.	Positive	.	.	Positive	.	.	.	.	.	.	Positive	.	.	.	.	.	.	.	.	.	.	Positive	.	.	.	.	.	.	Positive	.	Positive	Positive	Positive	.	.	Positive	.	.	.	.	.
GDEC-N16	6	.	.	.	.	.	Positive	.	.	.	.	.	.	.	.	.	Positive	.	.	.	.	Positive	.	.	.	.	.	.	.	.	.	Positive	.	.	.	.	.	.	Positive	.	.	Positive	.	.	.	.	.
GDEC-N17	7	.	Positive	.	.	.	Positive	.	.	Positive	.	.	.	.	.	.	.	.	.	.	.	.	.	.	.	.	Positive	.	.	.	.	.	.	Positive	.	.	Positive	Positive	.	.	.	.	.	.	.	.	.
GDKL-N18	9	.	Positive	.	.	.	Positive	.	.	Positive	.	.	.	.	.	.	Positive	.	.	.	.	.	.	.	.	.	.	Positive	.	.	.	.	.	.	.	.	Positive	Positive	Positive	.	.	Positive	.	.	.	.	.
GDKL-N19	9	.	Positive	.	.	.	Positive	.	.	Positive	.	.	.	.	.	.	Positive	.	.	.	.	.	.	.	.	.	.	Positive	.	.	.	.	.	.	.	.	Positive	Positive	Positive	.	.	Positive	.	.	.	.	.
GDCF-N199	6	.	Positive	.	.	.	Positive	.	.	.	.	.	.	.	.	.	Positive	.	.	.	.	.	.	.	.	.	.	.	.	.	.	.	.	.	.	.	Positive	.	Positive	.	.	.	.	.	.	.	Positive
GDKL-N20	2	.	.	.	.	.	Positive	.	.	.	.	.	.	.	.	.	Positive	.	.	.	.	.	.	.	.	.	.	.	.	.	.	.	.	.	.	.	.	.	.	.	.	.	.	.	.	.	.
GDEC-N2	4	.	.	.	.	.	.	.	.	.	.	.	.	.	.	Positive	.	.	.	.	Positive	.	.	.	.	.	.	.	.	.	.	Positive	.	.	.	.	.	Positive	.	.	.	.	.	.	.	.	.
GDEC-N21	6	.	Positive	.	.	.	Positive	.	.	.	.	.	.	.	.	Positive	.	.	.	.	Positive	.	.	.	.	.	.	.	.	.	.	Positive	.	.	.	.	.	Positive	.	.	.	.	.	.	.	.	.
GDEC-N22	6	.	Positive	.	.	.	.	.	.	.	.	.	.	.	.	Positive	.	.	.	.	Positive	.	.	.	Positive	.	.	.	.	.	.	Positive	.	.	.	.	.	Positive	.	.	.	.	.	.	.	.	.
GDEC-N23	8	.	Positive	.	.	.	Positive	Positive	.	Positive	.	.	.	.	.	.	.	.	.	.	.	.	.	.	.	.	Positive	.	.	.	.	.	.	Positive	.	.	Positive	Positive	.	.	.	.	.	.	.	.	.
GDCF-N24	6	.	Positive	.	.	.	Positive	.	.	.	.	.	.	.	.	.	Positive	.	.	.	.	.	.	.	.	.	.	.	.	.	.	.	.	.	.	.	Positive	.	Positive	.	.	.	.	.	.	.	Positive
GDKL-N25	5	.	.	.	.	.	Positive	.	.	.	.	.	.	Positive	.	.	Positive	.	.	.	.	.	.	.	.	.	.	.	.	.	.	.	.	.	.	.	Positive	.	Positive	.	.	.	.	.	.	.	.
GDEC-N28	6	.	.	.	Positive	.	.	.	.	.	.	.	Positive	.	Positive	Positive	.	.	Positive	.	.	.	.	.	.	.	.	.	.	.	.	.	.	Positive	.	.	.	.	.	.	.	.	.	.	.	.	.
GDKL-N29	9	.	Positive	.	.	.	Positive	.	.	Positive	.	.	.	.	.	.	Positive	.	.	.	.	.	.	.	.	.	.	Positive	.	.	.	.	.	.	.	.	Positive	Positive	Positive	.	.	Positive	.	.	.	.	.
GDEC-N3	8	.	Positive	.	.	.	Positive	.	.	Positive	.	.	.	.	.	Positive	.	.	.	.	Positive	.	.	.	Positive	.	.	.	.	.	.	Positive	.	.	.	.	.	Positive	.	.	.	.	.	.	.	.	.
GDKL-N31	7	.	.	.	.	.	Positive	.	.	Positive	.	.	.	Positive	.	.	Positive	Positive	.	.	.	.	.	.	.	.	.	.	Positive	.	.	.	.	.	.	.	.	.	Positive	.	.	.	.	.	.	.	.
GDEC-N33	3	.	.	.	.	.	.	.	.	.	.	.	.	.	.	Positive	.	.	.	.	Positive	.	.	.	.	.	.	.	.	.	.	Positive	.	.	.	.	.	.	.	.	.	.	.	.	.	.	.
GDKL-N35	6	.	.	.	.	.	.	.	Positive	Positive	.	.	.	.	.	.	Positive	.	.	.	.	.	.	.	Positive	.	.	Positive	.	.	.	.	.	.	.	.	.	Positive	.	.	.	.	.	.	.	.	.
GDKL-N36	2	.	.	.	.	.	Positive	.	.	.	.	.	.	.	.	.	.	.	.	.	.	.	.	.	.	.	.	Positive	.	.	.	.	.	.	.	.	.	.	.	.	.	.	.	.	.	.	.
GDEC-N44	6	.	.	.	.	.	.	Positive	.	Positive	.	.	.	.	.	.	.	.	.	.	.	.	.	.	.	.	Positive	.	.	.	.	.	.	Positive	.	.	Positive	Positive	.	.	.	.	.	.	.	.	.
GDEC-N45	7	.	.	.	.	.	.	.	.	Positive	.	.	.	Positive	.	.	.	.	.	.	.	.	.	.	.	.	.	.	.	Positive	Positive	Positive	.	.	.	.	.	.	.	.	.	.	Positive	Positive	.	.	.
GDEC-N48	9	.	Positive	.	.	.	.	.	.	Positive	.	.	.	Positive	.	.	.	.	.	.	.	.	.	.	.	.	.	.	.	Positive	Positive	Positive	.	.	.	.	.	Positive	.	.	.	.	Positive	Positive	.	.	.
GDKL-N5	8	.	Positive	.	.	.	Positive	.	.	.	.	.	.	.	.	.	Positive	.	.	.	.	.	.	.	.	.	.	Positive	.	.	.	.	.	.	.	.	Positive	Positive	Positive	.	.	Positive	.	.	.	.	.
GDEC-N53	5	.	.	.	.	.	.	.	.	.	.	.	.	.	.	Positive	.	.	.	.	Positive	.	.	.	Positive	.	.	.	.	.	.	Positive	.	.	.	.	.	Positive	.	.	.	.	.	.	.	.	.
GDEC-N54	6	.	.	.	.	.	.	.	.	.	.	.	.	.	.	Positive	.	.	.	.	Positive	.	.	.	Positive	.	.	.	.	.	.	Positive	.	.	.	.	.	Positive	Positive	.	.	.	.	.	.	.	.
GDEC-N55	5	.	.	.	.	.	.	.	.	.	.	.	.	.	.	.	Positive	.	.	.	.	Positive	.	.	.	.	.	.	.	.	.	Positive	.	.	.	.	.	.	Positive	.	.	Positive	.	.	.	.	.
GDEC-N56	5	.	.	.	.	.	.	.	.	.	.	.	.	.	.	.	Positive	.	.	.	.	Positive	.	.	.	.	.	.	.	.	.	Positive	.	.	.	.	.	.	Positive	.	.	Positive	.	.	.	.	.
GDKL-N6	8	.	Positive	.	.	.	Positive	.	.	Positive	.	.	.	.	.	.	Positive	.	.	.	.	.	.	.	.	.	.	Positive	.	.	.	.	.	.	.	.	Positive	Positive	.	.	.	Positive	.	.	.	.	.
GDKL-N63	8	.	Positive	.	.	.	Positive	.	.	Positive	.	.	.	.	.	.	Positive	.	.	.	.	.	.	.	.	.	.	Positive	.	.	.	.	.	.	.	.	Positive	Positive	Positive	.	.	.	.	.	.	.	.
GDKL-N65	6	.	.	.	.	.	Positive	.	.	.	.	.	.	Positive	.	.	Positive	.	.	.	.	.	.	.	Positive	.	.	.	.	.	.	.	.	.	.	.	Positive	.	Positive	.	.	.	.	.	.	.	.
GDEC-N66Fz	4	.	Positive	.	.	.	Positive	.	.	Positive	.	.	.	.	.	.	.	.	.	.	.	.	.	.	.	.	.	.	.	.	.	.	.	.	.	.	.	.	Positive	.	.	.	.	.	.	.	.
GDKL-N7	6	.	.	.	.	.	Positive	.	.	Positive	.	.	.	Positive	.	.	Positive	.	.	.	.	.	Positive	.	.	.	.	.	.	.	.	.	.	.	.	.	Positive	.	.	.	.	.	.	.	.	.	.
GDKL-N8	7	.	Positive	.	.	.	Positive	.	Positive	.	.	.	.	Positive	.	.	Positive	.	.	.	.	.	.	.	.	.	.	.	.	.	.	.	.	.	.	.	Positive	.	Positive	.	.	.	.	.	.	.	.
GDKL-N9	2	.	.	.	.	.	Positive	.	.	.	.	.	.	.	.	.	.	.	.	.	.	.	.	.	.	.	.	Positive	.	.	.	.	.	.	.	.	.	.	.	.	.	.	.	.	.	.	.
GDEC-490	5	.	.	.	.	.	.	.	.	.	.	.	.	.	.	.	.	.	.	.	.	.	.	.	.	.	.	.	.	Positive	Positive	.	.	.	.	.	Positive	.	Positive	.	.	.	Positive	.	.	.	.
GDKL-555	7	.	.	.	.	.	.	.	.	.	.	.	.	.	.	.	Positive	Positive	.	.	.	.	.	.	Positive	.	.	Positive	Positive	.	.	.	.	.	.	.	Positive	Positive	.	.	.	.	.	.	.	.	.
GDPM-P16	0	.	.	.	.	.	.	.	.	.	.	.	.	.	.	.	.	.	.	.	.	.	.	.	.	.	.	.	.	.	.	.	.	.	.	.	.	.	.	.	.	.	.	.	.	.	.
GDEC-PN45	4	.	.	.	.	.	.	.	.	.	.	.	.	.	.	.	.	.	.	.	.	.	.	.	.	.	Positive	.	.	.	.	.	.	Positive	.	.	Positive	Positive	.	.	.	.	.	.	.	.	.
GDKL-P95-2	12	.	Positive	.	.	.	Positive	.	.	.	.	.	.	Positive	.	Positive	Positive	Positive	.	.	.	.	Positive	.	.	.	Positive	Positive	Positive	.	.	.	.	.	.	.	Positive	.	Positive	.	.	.	.	.	.	.	.
GDKL-P95-3	6	.	.	.	.	.	.	Positive	.	Positive	.	.	.	.	.	.	.	.	.	.	.	.	.	.	.	.	Positive	.	.	.	.	.	.	Positive	.	.	Positive	Positive	.	.	.	.	.	.	.	.	.
GDKL-Q10	6	.	.	.	.	.	Positive	.	.	.	.	.	.	Positive	.	.	Positive	.	.	.	.	.	.	.	.	.	.	Positive	.	.	.	.	.	.	.	.	Positive	.	Positive	.	.	.	.	.	.	.	.
GDClo-Q1	5	.	Positive	.	.	.	Positive	.	.	.	.	.	.	.	.	.	Positive	.	.	.	.	.	.	.	.	.	.	.	.	.	.	.	.	.	.	.	Positive	.	Positive	.	.	.	.	.	.	.	.
GDClo-Q11	2	.	.	.	.	.	.	.	.	.	.	.	.	.	.	.	Positive	.	.	.	.	.	.	.	.	.	.	.	.	.	.	.	.	.	.	.	.	.	Positive	.	.	.	.	.	.	.	.
GDClo-Q13	5	.	Positive	.	.	.	Positive	.	.	.	.	.	.	.	.	.	Positive	.	.	.	.	.	.	.	.	.	.	.	.	.	.	.	.	.	.	.	Positive	.	Positive	.	.	.	.	.	.	.	.
GDClo-Q14	5	.	Positive	.	.	.	Positive	.	.	.	.	.	.	.	.	.	Positive	.	.	.	.	.	.	.	.	.	.	.	.	.	.	.	.	.	.	.	Positive	.	Positive	.	.	.	.	.	.	.	.
GDClo-Q2	7	.	.	.	.	Positive	.	.	.	Positive	.	.	.	.	.	.	.	.	.	.	.	.	Positive	.	.	.	.	.	.	Positive	Positive	.	.	.	.	.	.	.	Positive	.	.	.	Positive	.	.	.	.
GDKL-Q3	3	.	.	.	.	.	Positive	.	.	.	.	.	.	.	.	.	.	.	.	.	.	.	Positive	.	Positive	.	.	.	.	.	.	.	.	.	.	.	.	.	.	.	.	.	.	.	.	.	.
GDKL-Q4	6	.	.	.	.	Positive	Positive	.	.	Positive	.	.	.	.	.	.	Positive	.	.	Positive	.	.	.	.	.	.	.	.	.	.	.	.	.	.	.	.	Positive	.	.	.	.	.	.	.	.	.	.
GDKL-Q5	10	.	.	.	.	Positive	Positive	.	.	Positive	.	.	.	.	.	.	Positive	.	.	.	.	.	.	.	.	.	.	Positive	.	Positive	Positive	.	.	.	.	.	.	Positive	.	.	.	Positive	Positive	.	.	.	.
GDKL-Q6	6	.	.	.	.	.	Positive	.	.	.	.	.	.	Positive	.	.	Positive	.	.	.	.	.	.	.	.	.	.	Positive	.	.	.	.	.	.	.	.	Positive	.	Positive	.	.	.	.	.	.	.	.
GDKL-Q8	8	.	Positive	.	.	.	Positive	.	.	Positive	.	.	.	Positive	.	.	.	.	.	.	.	.	.	.	.	.	.	.	.	Positive	Positive	.	.	.	.	.	Positive	.	.	.	.	.	Positive	.	.	.	.
GDClo-Q9	7	.	.	.	.	Positive	.	.	.	Positive	.	.	.	.	.	.	.	.	.	.	.	.	Positive	.	.	.	.	.	.	Positive	Positive	.	.	.	.	.	.	.	Positive	.	.	.	Positive	.	.	.	.

## Sheet: Table S3
Table S3. Putative plasmid-borne ARGs present in 119 Gram-negative strains.
Strain	Taxonomy	NUM_FOUND	aac(3)-IId	aac(3)-IVa	aac(6')-Ib-AKT	aac(6')-Ib-D181Y	aac(6')-Ib-cr5	aadA1	aadA16	aadA2	aadA21	aadA5	ant(2'')-Ia	aph(3'')-Ib	aph(3')-IIa	aph(3')-Ia	aph(4)-Ia	aph(6)-Id	armA	arr-2	arr-3	blaCMY-2	blaCTX-M-14	blaCTX-M-15	blaCTX-M-27	blaCTX-M-3	blaCTX-M-55	blaCTX-M-64	blaCTX-M-65	blaDHA-1	blaLAP-2	blaNDM-5	blaOXA-1	blaOXA-10	blaSHV-187	blaSHV-2	blaTEM-1	blaTEM-116	blaTEM-150	blaTEM-219	ble-MBL	bleO	catA1	catA2	catB3	catB8	cmlA1	cmlA5	dfrA12
GDKL-010	Klebsiella pneumoniae	18	Positive	.	.	Positive	.	.	Positive	.	.	.	.	Positive	.	Positive	.	Positive	.	.	Positive	.	.	.	.	Positive	.	.	.	.	.	.	.	.	.	.	Positive	.	.	.	.	.	.	.	.	.	.	.	.
GDKL-100	Klebsiella pneumoniae	13	.	.	.	.	.	.	.	.	.	.	Positive	Positive	.	.	.	Positive	Positive	.	.	.	.	.	.	.	Positive	.	.	.	Positive	.	.	.	.	.	.	.	.	.	.	.	.	Positive	.	.	.	.	.
GDKL-115	Klebsiella pneumoniae	12	.	.	.	.	.	.	.	.	.	.	.	Positive	.	.	.	Positive	Positive	.	.	.	.	.	.	.	Positive	.	.	.	Positive	.	.	.	.	.	.	.	.	.	.	.	.	.	.	.	.	.	.
GDKL-138	Klebsiella pneumoniae	24	Positive	Positive	.	Positive	.	Positive	Positive	.	.	.	.	Positive	.	Positive	Positive	Positive	Positive	.	Positive	.	.	.	.	.	.	.	.	.	.	Positive	.	.	.	.	Positive	.	.	.	Positive	.	.	.	.	.	Positive	.	.
GDKL-149-1	Klebsiella pneumoniae	20	.	Positive	.	.	.	Positive	.	Positive	.	.	.	Positive	.	.	Positive	Positive	.	.	.	.	.	.	.	.	.	.	.	Positive	.	Positive	.	.	.	.	Positive	.	.	Positive	Positive	Positive	.	.	.	.	Positive	.	.
GDKL-15	Klebsiella pneumoniae	13	.	.	.	.	.	.	.	.	.	.	Positive	Positive	.	.	.	Positive	Positive	.	.	.	.	.	.	.	Positive	.	.	.	Positive	.	.	.	.	.	.	.	.	.	.	.	.	Positive	.	.	.	.	.
GDKL-19	Klebsiella pneumoniae	23	Positive	Positive	.	Positive	.	Positive	Positive	.	.	.	.	Positive	.	Positive	Positive	Positive	Positive	.	Positive	.	.	.	.	.	.	.	.	.	.	Positive	.	.	.	.	Positive	.	.	.	Positive	.	.	.	.	.	Positive	.	.
GDKL-2	Klebsiella pneumoniae	15	.	.	.	.	.	.	.	.	.	.	.	Positive	Positive	.	.	Positive	.	.	.	.	Positive	.	.	.	Positive	.	.	.	Positive	.	.	.	.	.	Positive	.	.	.	.	Positive	.	.	.	.	.	.	Positive
GDKL-25	Klebsiella pneumoniae	21	.	.	.	Positive	.	.	Positive	Positive	.	Positive	.	.	.	Positive	.	.	Positive	.	Positive	.	.	.	.	.	.	Positive	.	Positive	.	.	.	.	.	.	Positive	.	.	.	.	Positive	.	.	.	.	.	.	Positive
GDKL-26-1	Klebsiella pneumoniae	14	.	.	.	.	.	.	.	.	.	.	.	Positive	Positive	.	.	Positive	.	.	.	.	Positive	.	.	.	Positive	.	.	.	Positive	.	.	.	.	.	Positive	.	.	.	.	.	.	.	.	.	.	.	Positive
GDEC-28	Escherichia coli	12	.	.	.	.	.	.	.	.	.	Positive	.	Positive	Positive	Positive	.	Positive	.	.	.	.	.	.	.	.	.	Positive	.	.	.	.	.	.	.	.	Positive	.	.	.	.	.	.	.	.	.	.	.	.
GDKL-30	Klebsiella pneumoniae	14	.	.	.	.	.	.	.	.	.	.	Positive	Positive	.	.	.	Positive	Positive	.	.	.	.	.	.	.	Positive	.	.	.	Positive	.	.	.	.	.	.	.	.	.	.	.	.	Positive	.	.	.	.	.
GDKL-31	Klebsiella pneumoniae	11	.	.	.	Positive	.	.	Positive	.	.	.	.	.	.	Positive	.	.	.	.	Positive	.	.	.	Positive	.	.	.	.	.	.	Positive	.	.	.	.	.	.	.	.	Positive	.	.	.	.	.	.	.	.
GDKL-34-1	Klebsiella pneumoniae	16	.	.	.	Positive	.	.	Positive	.	.	Positive	.	.	.	Positive	.	.	Positive	.	Positive	.	.	.	.	.	.	Positive	.	.	.	.	.	.	.	.	Positive	.	.	.	.	.	.	.	.	.	.	.	.
GDEC-36	Escherichia coli	16	.	.	.	Positive	.	.	.	.	.	.	.	Positive	Positive	.	.	Positive	.	.	Positive	.	.	.	.	.	Positive	.	.	.	.	Positive	Positive	.	.	.	.	.	.	.	Positive	Positive	.	.	Positive	.	.	.	.
GDCF-37	Citrobacter portucalensis	11	Positive	.	.	.	.	.	.	Positive	.	.	.	Positive	.	Positive	.	Positive	.	.	.	.	.	.	.	.	.	.	.	.	.	.	.	.	.	.	Positive	.	.	.	.	.	.	.	.	.	.	.	Positive
GDEC-38	Escherichia coli	14	.	Positive	.	.	.	.	.	.	.	.	.	.	.	Positive	Positive	.	.	.	.	.	Positive	.	.	.	.	.	.	.	.	Positive	.	.	.	.	.	Positive	.	.	Positive	Positive	.	.	.	.	.	.	.
GDKL-39	Klebsiella pneumoniae	15	Positive	.	.	.	.	.	.	.	.	.	Positive	Positive	.	.	.	Positive	Positive	.	.	.	.	.	.	.	Positive	.	.	.	.	.	.	.	.	.	Positive	.	.	.	.	.	.	.	.	.	.	.	.
GDKL-40	Klebsiella pneumoniae	8	.	.	.	.	.	.	.	Positive	.	.	.	.	.	Positive	.	.	.	.	.	.	.	.	Positive	.	.	.	.	.	.	.	.	.	.	.	.	Positive	.	.	.	.	.	.	.	.	.	.	Positive
GDKL-4	Klebsiella pneumoniae	16	Positive	.	.	Positive	.	.	Positive	.	.	.	.	Positive	.	Positive	.	Positive	.	.	Positive	.	.	Positive	.	.	.	.	.	.	.	.	.	.	.	.	.	.	.	.	.	.	.	.	.	.	.	.	.
GDKL-41	Klebsiella pneumoniae	17	Positive	.	.	Positive	.	.	Positive	.	.	.	.	Positive	.	Positive	.	Positive	.	.	Positive	.	.	.	.	Positive	.	.	.	.	.	.	.	.	.	.	Positive	.	.	.	.	.	.	.	.	.	.	.	.
GDKL-46-1	Klebsiella pneumoniae	6	.	.	.	.	.	.	.	Positive	.	.	.	.	.	.	.	.	.	.	.	.	.	.	.	.	.	.	.	.	.	.	.	.	.	.	.	.	.	.	.	.	.	.	.	.	.	.	Positive
GDEC-47	Escherichia coli	10	.	.	.	.	.	Positive	.	Positive	.	.	.	.	.	.	.	.	.	.	.	.	.	.	.	.	.	.	.	.	.	Positive	.	.	.	.	Positive	.	.	.	Positive	.	.	.	.	.	.	.	Positive
GDKL-49	Klebsiella pneumoniae	8	Positive	.	.	.	.	.	Positive	.	.	.	.	.	.	Positive	.	.	.	.	.	.	.	.	.	.	.	.	.	.	.	.	.	.	.	.	.	.	.	.	.	.	.	.	.	.	Positive	.	.
GDKL-52	Klebsiella pneumoniae	13	.	.	.	Positive	.	.	Positive	.	.	.	.	.	.	Positive	.	.	Positive	.	Positive	.	.	.	Positive	.	.	.	.	.	.	Positive	.	.	.	.	.	.	.	.	Positive	.	.	.	.	.	.	.	.
GDKL-52-2	Klebsiella pneumoniae	12	.	.	.	.	.	.	.	.	.	.	.	Positive	.	.	.	Positive	Positive	.	.	.	.	.	.	.	Positive	.	.	.	Positive	.	.	.	.	.	.	.	.	.	.	.	.	.	.	.	.	.	.
GDKL-53-1	Klebsiella pneumoniae	11	.	.	.	.	.	.	.	.	.	.	.	Positive	.	.	.	Positive	Positive	.	.	.	.	.	.	.	Positive	.	.	.	Positive	.	.	.	.	.	.	.	.	.	.	.	.	.	.	.	.	.	.
GDKL-556	Klebsiella pneumoniae	19	Positive	.	.	.	.	Positive	.	Positive	.	.	.	Positive	Positive	Positive	.	Positive	Positive	.	.	.	.	.	.	.	Positive	.	.	.	.	.	.	.	.	.	.	.	.	.	.	.	.	.	.	.	Positive	.	.
GDKL-57	Klebsiella pneumoniae	19	.	.	.	Positive	.	.	Positive	Positive	.	Positive	.	.	.	.	.	.	Positive	.	Positive	.	.	.	.	.	.	Positive	.	Positive	.	.	.	.	.	.	Positive	.	.	.	.	.	.	.	.	.	.	.	Positive
GDEC-58	Escherichia coli	8	.	.	.	.	.	.	.	Positive	.	.	.	.	.	Positive	.	.	.	.	.	.	.	.	.	.	.	.	.	.	.	.	.	.	.	.	Positive	.	.	.	.	.	.	.	.	.	.	.	Positive
GDKL-582	Klebsiella pneumoniae	16	.	.	.	Positive	.	.	Positive	Positive	.	.	.	.	.	Positive	.	.	.	.	Positive	.	.	.	.	.	.	.	.	.	.	Positive	.	.	Positive	.	.	.	Positive	.	Positive	.	.	Positive	.	.	.	.	Positive
GDKL-585	Klebsiella pneumoniae	17	Positive	.	.	Positive	.	.	Positive	Positive	.	.	.	.	.	Positive	.	.	.	.	Positive	.	.	.	.	.	.	.	.	.	.	Positive	.	.	.	Positive	.	.	Positive	.	Positive	.	.	Positive	.	.	.	.	Positive
GDKL-587	Klebsiella pneumoniae	17	.	.	.	.	Positive	.	.	.	.	.	.	Positive	Positive	Positive	.	Positive	.	.	Positive	.	.	.	.	.	Positive	.	.	.	.	.	Positive	.	.	.	.	.	.	.	.	.	.	.	Positive	.	.	.	.
GDEC-59	Escherichia coli	13	.	.	Positive	.	.	Positive	.	.	.	.	.	Positive	.	.	.	Positive	.	.	.	Positive	.	.	.	.	.	.	.	.	.	Positive	.	.	.	.	.	.	.	.	Positive	.	.	.	.	.	.	Positive	.
GDEC-61	Escherichia coli	12	.	.	.	.	.	.	.	.	.	.	.	Positive	.	.	.	Positive	Positive	.	.	.	.	.	.	.	Positive	.	.	.	Positive	.	.	.	.	.	Positive	.	.	.	.	.	.	.	.	.	.	.	.
GDKL-62	Klebsiella pneumoniae	13	.	.	Positive	.	.	Positive	.	.	.	.	.	Positive	.	.	.	Positive	.	.	.	Positive	.	.	.	.	.	.	.	.	.	Positive	.	.	.	.	.	.	.	.	Positive	.	.	.	.	.	.	Positive	.
GDKL-6-2	Klebsiella pneumoniae	25	.	Positive	.	Positive	.	Positive	Positive	Positive	.	.	.	Positive	.	.	Positive	Positive	.	.	Positive	.	.	.	Positive	.	Positive	.	.	.	.	Positive	.	.	.	.	Positive	.	.	.	Positive	Positive	.	.	.	.	Positive	.	.
GDKL-63	Klebsiella pneumoniae	11	Positive	.	.	.	.	.	.	.	.	.	.	.	.	Positive	.	Positive	.	Positive	.	.	.	.	.	.	Positive	.	.	.	Positive	.	.	.	.	.	Positive	.	.	.	.	.	.	.	.	.	.	.	.
GDKL-65	Klebsiella pneumoniae	13	.	.	.	Positive	.	Positive	Positive	Positive	.	.	.	.	.	Positive	Positive	.	.	.	Positive	.	.	.	Positive	.	.	.	.	.	.	Positive	.	.	.	.	.	.	.	.	Positive	.	.	.	.	.	Positive	.	.
GDKL-66	Klebsiella pneumoniae	12	.	.	.	.	.	.	.	.	.	.	.	Positive	.	.	.	Positive	Positive	.	.	.	.	.	.	.	Positive	.	.	.	Positive	.	.	.	.	.	.	.	.	.	.	.	.	Positive	.	.	.	.	.
GDKL-67	Klebsiella pneumoniae	14	.	.	.	.	.	.	.	.	.	.	Positive	Positive	.	.	.	Positive	Positive	.	.	.	.	.	.	.	Positive	.	.	.	Positive	.	.	.	.	.	.	.	.	.	.	.	.	Positive	.	.	.	.	.
GDKL-67-1	Klebsiella pneumoniae	25	Positive	Positive	.	Positive	.	Positive	Positive	.	.	.	.	Positive	.	Positive	Positive	Positive	Positive	.	Positive	.	.	.	.	.	.	.	.	.	.	Positive	.	.	.	.	Positive	.	.	.	Positive	.	.	.	.	.	Positive	.	.
GDKL-684	Klebsiella pneumoniae	18	.	.	.	.	.	Positive	Positive	Positive	.	.	.	.	Positive	.	.	.	Positive	.	.	.	.	.	Positive	.	Positive	.	.	.	.	.	Positive	.	.	.	Positive	.	.	.	.	.	.	.	Positive	.	Positive	.	.
GDKL-69-1	Klebsiella pneumoniae	19	.	.	.	Positive	.	.	Positive	Positive	.	Positive	.	.	.	.	.	.	Positive	.	Positive	.	.	.	.	.	.	Positive	.	Positive	.	.	.	.	.	.	Positive	.	.	.	.	.	.	.	.	.	.	.	Positive
GDKL-07	Klebsiella pneumoniae	10	.	.	.	Positive	.	.	Positive	.	.	.	.	.	.	Positive	.	.	.	.	Positive	.	.	.	.	.	.	.	.	.	.	.	.	.	.	.	.	.	.	.	.	Positive	.	Positive	.	.	.	.	.
GDKL-73	Klebsiella pneumoniae	6	.	.	.	.	.	.	.	Positive	.	.	.	.	.	.	.	.	.	.	.	.	.	.	Positive	.	.	.	.	.	.	.	.	.	.	.	.	.	.	.	.	.	.	.	.	.	.	.	Positive
GDKL-75	Klebsiella pneumoniae	13	.	.	.	.	.	.	.	.	.	.	.	Positive	.	.	.	Positive	Positive	.	.	.	.	.	.	.	Positive	.	.	.	Positive	.	.	.	.	.	Positive	.	.	.	.	.	.	Positive	.	.	.	.	.
GDKL-76	Klebsiella pneumoniae	16	.	.	.	Positive	.	.	Positive	.	.	Positive	.	.	.	.	.	.	Positive	.	Positive	.	.	.	.	.	.	Positive	.	.	.	.	.	.	.	.	Positive	.	.	.	.	Positive	.	.	.	.	.	.	.
GDKL-77	Klebsiella pneumoniae	8	.	.	.	.	.	.	.	Positive	.	.	.	.	.	Positive	.	.	.	.	.	.	.	.	.	.	.	.	.	.	.	.	.	.	.	.	.	.	.	.	.	.	.	Positive	.	.	.	.	Positive
GDEC-799	Escherichia coli	3	.	.	.	.	.	.	.	.	.	.	.	.	.	.	.	.	.	.	.	.	.	.	.	.	.	.	.	.	.	Positive	.	.	.	.	.	.	.	.	Positive	.	.	.	.	.	.	.	.
GDEC-88	Escherichia coli	14	.	Positive	.	.	.	.	.	Positive	.	.	.	.	.	Positive	Positive	.	.	.	.	.	.	.	.	.	.	.	Positive	.	.	Positive	.	.	.	.	Positive	.	.	.	Positive	.	.	.	.	.	.	.	Positive
GDClo-922	Enterobacter cloacae	11	.	.	.	.	.	.	.	.	.	.	.	Positive	.	Positive	.	Positive	.	.	.	.	.	.	.	.	.	.	.	.	.	Positive	.	.	.	.	Positive	.	.	.	Positive	.	.	.	.	.	.	.	Positive
GDKL-95	Klebsiella pneumoniae	23	.	Positive	.	Positive	.	Positive	Positive	.	.	.	.	Positive	.	Positive	Positive	Positive	Positive	.	Positive	.	.	.	.	.	.	.	.	.	.	Positive	.	.	.	.	Positive	.	.	.	Positive	.	.	.	.	.	Positive	.	.
GDKL-96-1	Klebsiella pneumoniae	10	.	.	.	Positive	.	Positive	Positive	.	.	.	.	.	.	Positive	.	.	.	.	Positive	.	.	.	.	.	.	.	.	.	.	Positive	.	.	.	.	.	.	.	.	Positive	.	.	.	.	.	Positive	.	.
GDKL-96-2	Klebsiella pneumoniae	13	.	.	.	Positive	.	Positive	Positive	Positive	.	.	.	.	.	Positive	Positive	.	.	.	Positive	.	.	.	.	.	.	.	.	.	.	Positive	.	.	.	.	.	.	.	.	Positive	.	.	.	.	.	Positive	.	.
GDEC-AC12	Escherichia coli	14	.	Positive	.	.	.	.	.	Positive	.	.	.	.	.	Positive	Positive	.	.	.	.	.	.	.	.	.	.	.	Positive	.	.	Positive	.	.	.	.	Positive	.	.	.	Positive	.	.	.	.	.	.	.	Positive
GDEC-AC19	Escherichia coli	11	.	.	.	.	.	.	.	.	.	.	.	.	.	Positive	.	.	.	.	.	.	.	.	.	.	.	.	.	.	.	Positive	.	.	.	.	Positive	.	.	.	Positive	.	.	.	.	.	.	.	.
GDEC-B2	Escherichia coli	13	Positive	.	.	.	.	.	.	Positive	.	.	.	Positive	.	.	.	Positive	.	.	.	.	.	.	.	.	Positive	.	.	.	.	Positive	.	.	.	.	.	.	.	.	Positive	.	.	.	.	.	Positive	.	Positive
GDEC-C11	Escherichia coli	14	.	Positive	.	.	.	.	.	Positive	.	.	.	.	.	Positive	Positive	.	.	.	.	.	.	.	.	.	.	.	Positive	.	.	Positive	.	.	.	.	Positive	.	.	.	Positive	.	.	.	.	.	.	.	Positive
GDEC-C4	Escherichia coli	14	.	Positive	.	.	.	.	.	Positive	.	.	.	.	.	Positive	Positive	.	.	.	.	.	.	.	.	.	.	.	Positive	.	.	Positive	.	.	.	.	Positive	.	.	.	Positive	.	.	.	.	.	.	.	Positive
GDMM86	Morganella morganii	0	.	.	.	.	.	.	.	.	.	.	.	.	.	.	.	.	.	.	.	.	.	.	.	.	.	.	.	.	.	.	.	.	.	.	.	.	.	.	.	.	.	.	.	.	.	.	.
GDEC-N1	Escherichia coli	10	Positive	.	.	.	.	.	.	.	.	.	.	.	.	.	.	.	.	.	.	.	.	.	.	.	Positive	.	Positive	.	.	.	.	.	.	.	.	.	.	.	.	.	.	.	.	.	.	.	.
GDEC-N11	Escherichia coli	9	.	.	.	.	.	Positive	.	Positive	.	.	.	.	.	Positive	.	.	.	.	.	.	.	.	.	.	.	.	.	.	.	.	.	.	.	.	Positive	.	.	.	.	.	.	.	.	.	.	.	Positive
GDKL-N12	Klebsiella pneumoniae	15	.	.	.	.	.	Positive	Positive	Positive	.	.	.	.	Positive	.	.	.	Positive	.	.	.	.	.	.	.	Positive	.	.	.	.	Positive	.	.	.	.	Positive	.	.	.	Positive	.	.	.	.	.	Positive	.	.
GDEC-N13	Escherichia coli	9	.	.	.	.	.	Positive	.	Positive	.	.	.	.	.	Positive	.	.	.	.	.	.	.	.	.	.	.	.	.	.	.	.	.	.	.	.	Positive	.	.	.	.	.	.	.	.	.	.	.	Positive
GDEC-N14	Escherichia coli	11	Positive	.	.	.	.	.	.	.	.	.	.	.	.	.	.	.	.	.	.	.	.	.	.	.	Positive	.	Positive	.	.	.	.	.	.	.	.	.	.	.	.	.	.	.	.	.	Positive	.	Positive
GDKL-N15	Klebsiella pneumoniae	20	.	.	.	.	.	Positive	Positive	Positive	.	.	.	.	Positive	.	.	.	Positive	.	.	.	.	.	Positive	.	Positive	.	.	.	.	Positive	Positive	.	.	.	Positive	.	.	.	Positive	.	.	.	Positive	.	Positive	.	.
GDEC-N16	Escherichia coli	9	.	.	.	.	.	Positive	.	Positive	.	.	.	.	.	Positive	.	.	.	.	.	.	.	.	.	.	.	.	.	.	.	.	.	.	.	.	Positive	.	.	.	.	.	.	.	.	.	.	.	Positive
GDEC-N17	Escherichia coli	15	.	.	.	.	.	.	.	Positive	.	.	.	Positive	Positive	.	.	Positive	.	.	.	.	.	.	.	.	.	.	.	.	.	Positive	.	.	.	.	Positive	.	.	.	Positive	.	.	.	.	.	.	.	Positive
GDKL-N18	Klebsiella pneumoniae	16	.	.	.	.	.	Positive	Positive	Positive	.	.	.	.	Positive	.	.	.	Positive	.	.	.	.	.	.	.	Positive	.	.	.	.	Positive	.	.	.	.	Positive	.	.	.	Positive	.	.	.	.	.	Positive	.	.
GDKL-N19	Klebsiella pneumoniae	17	.	.	.	.	.	Positive	Positive	Positive	.	.	.	.	Positive	.	.	.	Positive	.	.	.	.	.	.	.	Positive	.	.	.	.	Positive	.	.	.	.	Positive	.	.	.	Positive	.	.	.	.	.	Positive	.	.
GDCF-N199	Citrobacter freundii	11	.	.	.	.	.	.	.	Positive	.	.	.	.	.	Positive	.	.	.	.	.	.	.	.	.	.	.	.	.	.	.	Positive	.	.	.	.	.	.	.	.	Positive	Positive	.	.	.	.	.	.	Positive
GDKL-N20	Klebsiella pneumoniae	10	Positive	.	.	.	.	.	.	.	.	.	.	.	.	.	.	.	.	.	.	.	.	.	.	.	Positive	.	Positive	.	.	.	.	.	.	.	.	.	.	.	.	.	.	.	.	.	Positive	.	.
GDEC-N2	Escherichia coli	17	.	.	.	Positive	.	Positive	Positive	Positive	.	.	.	.	.	Positive	.	.	.	.	Positive	.	.	.	.	Positive	.	.	.	.	.	.	.	.	.	.	Positive	.	.	.	.	.	Positive	.	.	.	.	.	Positive
GDEC-N21	Escherichia coli	10	Positive	.	.	.	.	.	.	.	.	.	.	.	.	.	.	.	.	.	.	.	.	.	.	.	Positive	.	Positive	.	.	.	.	.	.	.	.	.	.	.	.	.	.	.	.	.	Positive	.	.
GDEC-N22	Escherichia coli	18	Positive	.	.	.	.	Positive	.	Positive	.	.	.	Positive	Positive	Positive	.	Positive	.	.	.	.	.	.	.	.	Positive	.	Positive	.	.	.	.	.	.	.	.	.	.	.	.	.	.	.	.	.	Positive	.	Positive
GDEC-N23	Escherichia coli	13	.	.	.	.	.	.	.	Positive	.	.	.	Positive	Positive	.	.	Positive	.	.	.	.	.	.	.	.	.	.	.	.	.	.	.	.	.	.	Positive	.	.	.	.	.	.	.	.	.	.	.	Positive
GDCF-N24	Citrobacter freundii	7	.	.	.	.	.	.	.	.	.	.	.	.	.	Positive	.	.	.	.	.	.	.	.	.	.	.	.	.	.	.	Positive	.	.	.	.	.	.	.	.	Positive	.	.	.	.	.	.	.	.
GDKL-N25	Klebsiella pneumoniae	16	.	.	.	Positive	.	.	Positive	Positive	.	.	.	Positive	.	Positive	.	Positive	.	.	Positive	.	.	.	.	.	.	.	.	.	.	Positive	.	.	.	.	Positive	.	.	.	Positive	.	.	.	.	.	.	.	Positive
GDEC-N28	Escherichia coli	14	.	.	.	.	.	.	.	.	.	Positive	.	Positive	Positive	Positive	.	Positive	.	.	.	.	.	.	.	.	.	Positive	.	.	.	.	.	.	.	.	Positive	.	.	.	.	.	.	.	.	.	.	.	.
GDKL-N29	Klebsiella pneumoniae	17	.	.	.	.	.	Positive	Positive	Positive	.	.	.	.	Positive	.	.	.	Positive	.	.	.	.	.	.	.	Positive	.	.	.	.	Positive	.	.	.	.	Positive	.	.	.	Positive	.	.	.	.	.	Positive	.	.
GDEC-N3	Escherichia coli	9	Positive	.	.	.	.	.	.	.	.	.	.	.	.	.	.	.	.	.	.	.	.	.	.	.	Positive	.	Positive	.	.	.	.	.	.	.	.	.	.	.	.	.	.	.	.	.	.	.	.
GDKL-N31	Klebsiella pneumoniae	11	.	.	.	Positive	.	.	Positive	.	.	.	.	.	.	Positive	.	.	.	.	Positive	.	.	.	Positive	.	.	.	.	.	.	Positive	.	.	.	.	.	.	.	.	Positive	.	.	.	.	.	.	.	.
GDEC-N33	Escherichia coli	11	Positive	.	.	.	.	Positive	.	Positive	.	.	.	.	.	Positive	.	.	.	.	.	Positive	.	.	.	.	.	.	.	.	.	.	.	.	.	.	.	.	.	.	.	.	.	.	.	.	Positive	.	Positive
GDKL-N35	Klebsiella pneumoniae	8	.	.	.	.	.	.	.	.	.	.	.	Positive	Positive	.	.	Positive	.	.	.	.	.	.	.	.	Positive	.	.	.	.	.	.	.	.	.	Positive	.	.	.	.	.	.	.	.	.	.	.	.
GDKL-N36	Klebsiella pneumoniae	17	Positive	.	.	Positive	.	.	Positive	.	.	.	.	Positive	.	Positive	.	Positive	.	.	Positive	.	.	.	.	Positive	.	.	.	.	.	.	.	.	.	.	Positive	.	.	.	.	.	.	.	.	.	.	.	.
GDEC-N44	Escherichia coli	15	.	.	.	.	.	.	.	Positive	.	.	.	Positive	Positive	.	.	Positive	.	.	.	.	.	.	.	.	.	.	.	.	.	Positive	.	.	.	.	Positive	.	.	.	Positive	.	.	.	.	.	.	.	Positive
GDEC-N45	Escherichia coli	11	.	.	.	.	.	.	.	.	.	.	.	.	.	Positive	.	Positive	.	Positive	.	Positive	.	.	.	.	.	.	.	.	Positive	.	.	.	.	.	Positive	.	.	.	.	.	.	.	.	.	.	.	.
GDEC-N48	Escherichia coli	11	.	.	.	.	.	.	.	Positive	.	.	.	Positive	.	Positive	.	Positive	.	.	.	Positive	.	.	.	.	.	.	.	.	.	.	.	.	.	.	.	.	.	.	.	Positive	.	.	.	.	Positive	.	Positive
GDKL-N5	Klebsiella pneumoniae	17	.	.	.	.	.	Positive	Positive	Positive	.	.	.	.	Positive	.	.	.	Positive	.	.	.	.	.	.	.	Positive	.	.	.	.	Positive	.	.	.	.	Positive	.	.	.	Positive	.	.	.	.	.	Positive	.	.
GDEC-N53	Escherichia coli	18	Positive	.	.	.	.	Positive	.	Positive	.	.	.	Positive	Positive	Positive	.	Positive	.	.	.	.	.	.	.	.	Positive	.	Positive	.	.	.	.	.	.	.	.	.	.	.	.	.	.	.	.	.	Positive	.	Positive
GDEC-N54	Escherichia coli	11	Positive	.	.	.	.	.	.	.	.	.	.	.	.	Positive	.	.	.	.	.	.	.	.	.	.	Positive	.	Positive	.	.	.	.	.	.	.	.	.	.	.	.	.	.	.	.	.	.	.	.
GDEC-N55	Escherichia coli	11	.	.	.	.	.	Positive	.	Positive	.	.	.	.	.	Positive	.	.	.	.	.	.	.	.	.	.	.	.	.	.	.	Positive	.	.	.	.	Positive	.	.	.	Positive	.	.	.	.	.	.	.	Positive
GDEC-N56	Escherichia coli	11	.	.	.	.	.	Positive	.	Positive	.	.	.	.	.	Positive	.	.	.	.	.	.	.	.	.	.	.	.	.	.	.	Positive	.	.	.	.	Positive	.	.	.	Positive	.	.	.	.	.	.	.	Positive
GDKL-N6	Klebsiella pneumoniae	14	.	.	.	.	.	Positive	Positive	Positive	.	.	.	.	Positive	.	.	.	Positive	.	.	.	.	.	.	.	Positive	.	.	.	.	.	.	.	.	.	Positive	.	.	.	.	.	.	.	.	.	Positive	.	.
GDKL-N63	Klebsiella pneumoniae	19	.	.	.	.	.	Positive	Positive	Positive	.	.	.	.	Positive	.	.	.	Positive	.	.	.	.	.	Positive	.	Positive	.	.	.	.	Positive	Positive	.	.	.	Positive	.	.	.	Positive	.	.	.	Positive	.	Positive	.	.
GDKL-N65	Klebsiella pneumoniae	19	Positive	.	.	Positive	.	.	Positive	Positive	.	.	.	Positive	Positive	Positive	.	Positive	.	.	Positive	.	.	.	Positive	.	Positive	.	.	.	.	Positive	.	.	.	.	.	.	.	.	Positive	.	.	.	.	.	.	.	Positive
GDEC-N66Fz	Escherichia coli	13	.	.	.	.	.	.	.	Positive	.	.	.	Positive	.	Positive	.	Positive	.	.	.	.	.	.	.	.	.	.	.	.	.	Positive	.	.	.	.	Positive	.	.	.	Positive	.	.	.	.	.	.	.	Positive
GDKL-N7	Klebsiella pneumoniae	9	.	.	.	Positive	.	.	Positive	.	.	.	.	.	.	Positive	.	.	.	.	Positive	.	.	.	.	.	.	.	.	.	.	.	.	.	.	.	.	.	.	.	.	Positive	.	.	.	.	.	.	.
GDKL-N8	Klebsiella pneumoniae	19	Positive	.	.	Positive	.	.	Positive	Positive	.	.	.	Positive	.	Positive	.	Positive	.	.	Positive	.	.	.	Positive	.	Positive	.	.	.	.	Positive	.	.	.	.	.	.	.	.	Positive	.	.	.	.	.	.	.	Positive
GDKL-N9	Klebsiella pneumoniae	17	Positive	.	.	Positive	.	.	Positive	.	.	.	.	Positive	.	Positive	.	Positive	.	.	Positive	.	.	.	.	Positive	.	.	.	.	.	.	.	.	.	.	Positive	.	.	.	.	.	.	.	.	.	.	.	.
GDEC-490	Enterobacter cloacae	19	Positive	Positive	.	Positive	.	Positive	Positive	.	.	.	.	.	.	Positive	Positive	.	.	.	Positive	.	.	.	.	.	.	.	.	.	.	Positive	.	.	.	.	Positive	.	.	.	Positive	.	.	.	.	.	Positive	.	.
GDKL-555	Klebsiella pneumoniae	13	.	.	.	.	.	.	.	Positive	.	.	.	Positive	Positive	.	.	Positive	.	.	.	.	.	.	.	.	.	.	.	.	.	.	.	.	.	.	Positive	.	.	.	.	.	.	.	.	.	.	.	Positive
GDPM-P16	Proteus mirabilis	12	.	Positive	.	.	.	.	.	.	.	.	.	.	.	Positive	Positive	.	Positive	.	.	.	.	.	.	.	.	.	.	Positive	.	Positive	.	.	.	.	.	.	.	.	Positive	.	.	.	.	.	.	.	Positive
GDEC-PN45	Escherichia coli	15	Positive	.	.	Positive	.	.	Positive	Positive	.	.	.	.	.	Positive	.	.	.	.	Positive	.	.	.	.	.	.	.	.	.	.	Positive	.	.	.	.	.	.	Positive	.	Positive	.	.	.	.	.	.	.	Positive
GDKL-P95-2	Klebsiella pneumoniae	12	.	Positive	.	.	.	.	.	Positive	.	.	.	Positive	.	Positive	Positive	Positive	.	.	.	.	.	.	.	.	.	.	.	.	.	Positive	.	.	.	.	Positive	.	.	.	Positive	.	.	.	.	.	.	.	Positive
GDKL-P95-3	Escherichia coli	12	.	Positive	.	.	.	.	.	.	.	.	.	.	.	Positive	Positive	.	Positive	.	.	.	.	.	.	.	.	.	.	Positive	.	Positive	.	.	.	.	.	.	.	.	Positive	.	.	.	.	.	.	.	Positive
GDKL-Q10	Klebsiella pneumoniae	11	.	Positive	.	.	.	.	.	.	.	.	.	.	.	Positive	Positive	.	Positive	.	.	.	.	.	.	.	.	.	.	Positive	.	Positive	.	.	.	.	.	.	.	.	Positive	.	.	.	.	.	.	.	.
GDClo-Q1	Enterobacter cloacae	10	.	.	.	.	.	.	Positive	.	.	.	.	.	.	.	.	.	.	.	Positive	.	.	.	.	Positive	.	.	.	.	.	Positive	.	.	.	.	.	.	.	.	Positive	.	.	.	.	.	.	.	.
GDClo-Q11	Enterobacter cloacae	13	.	.	.	.	.	.	.	.	.	.	.	Positive	.	.	.	Positive	Positive	.	.	.	.	.	.	.	Positive	.	.	.	Positive	.	.	.	.	.	.	.	.	.	.	.	.	Positive	.	.	.	.	.
GDClo-Q13	Enterobacter cloacae	12	.	.	.	.	.	Positive	.	.	.	.	.	Positive	.	Positive	.	Positive	.	.	.	.	.	.	.	.	.	.	.	.	Positive	.	.	.	.	.	.	.	.	.	.	.	.	.	.	.	Positive	.	Positive
GDClo-Q14	Enterobacter cloacae	18	.	.	.	.	.	Positive	.	.	.	.	.	Positive	Positive	.	.	Positive	.	.	.	.	Positive	.	.	.	Positive	.	.	.	Positive	.	.	.	.	.	Positive	.	.	.	.	Positive	.	.	.	.	Positive	.	Positive
GDClo-Q2	Enterobacter cloacae	14	.	.	.	Positive	.	.	Positive	.	.	.	.	.	.	Positive	.	.	.	.	Positive	.	.	.	.	.	.	.	.	.	.	Positive	.	.	.	.	.	.	Positive	.	Positive	.	.	.	.	.	.	.	.
GDKL-Q3	Klebsiella pneumoniae	19	.	.	.	Positive	.	.	Positive	.	.	Positive	.	.	.	Positive	.	.	Positive	.	Positive	.	.	.	.	.	.	Positive	.	Positive	.	.	.	.	.	.	Positive	.	.	.	.	Positive	.	.	.	.	.	.	.
GDKL-Q4	Klebsiella pneumoniae	10	.	.	.	.	.	.	Positive	.	.	.	.	.	.	.	.	.	.	.	Positive	.	.	.	.	Positive	.	.	.	.	.	Positive	.	.	.	.	.	.	.	.	Positive	.	.	.	.	.	.	.	.
GDKL-Q5	Klebsiella pneumoniae	20	.	.	.	.	.	Positive	.	Positive	Positive	.	Positive	Positive	.	Positive	.	Positive	.	.	.	.	.	.	.	.	.	.	.	.	.	Positive	.	Positive	.	.	Positive	.	.	.	Positive	.	.	.	.	Positive	.	.	Positive
GDKL-Q6	Klebsiella pneumoniae	30	Positive	.	.	.	Positive	Positive	.	Positive	.	.	.	Positive	Positive	Positive	.	Positive	Positive	.	Positive	.	.	.	.	.	Positive	.	.	Positive	.	.	Positive	.	.	.	Positive	.	.	.	.	.	.	.	Positive	.	Positive	.	.
GDKL-Q8	Klebsiella pneumoniae	0	.	.	.	.	.	.	.	.	.	.	.	.	.	.	.	.	.	.	.	.	.	.	.	.	.	.	.	.	.	.	.	.	.	.	.	.	.	.	.	.	.	.	.	.	.	.	.
GDClo-Q9	Enterobacter cloacae	11	.	.	.	.	.	.	.	Positive	.	.	.	.	Positive	.	.	.	.	.	.	.	.	.	.	.	.	.	.	.	.	Positive	.	.	.	.	Positive	.	.	.	Positive	.	.	.	.	.	.	.	Positive
																																																	Positive
[truncated: 32 more columns]

## Sheet: Table S4
Table S4. Characterization of 28 strains concurrently harboring both blaNDM-5 and mcr.
Strain	Taxonomy	Sequence Type	Number of ARGs	blaNDM-5	mcr-1.1	mcr-3.11	mcr-8.2	mcr-9.1
GDClo-922	Enterobacter cloacae	1	21	Positive (IncX3)	.	.	.	Positive (IncHI2)
GDEC-490	Enterobacter cloacae	1	24	Positive (IncX3)	.	.	.	Positive (IncHI2)
GDClo-Q9	Enterobacter cloacae	1	18	Positive (IncX3)	.	.	.	Positive (IncHI2)
GDKL-582	Klebsiella pneumoniae	152	22	Positive (IncX3)	.	.	Positive (IncFII/IncR)	.
GDKL-585	Klebsiella pneumoniae	152	22	Positive (IncX3)	.	.	Positive (IncFII/IncR)	.
GDKL-Q10	Klebsiella pneumoniae	152	23	Positive (IncX3)	.	.	Positive (IncFII/IncR)	.
GDKL-Q6	Klebsiella pneumoniae	152	23	Positive (IncX3)	.	.	Positive (IncFII/IncR)	.
GDKL-138	Klebsiella pneumoniae	709	34	Positive (IncX3)	.	Positive (Novel plasmid)	.	.
GDKL-149-1	Klebsiella pneumoniae	709	27	Positive (IncX3)	.	Positive (Novel plasmid)	.	.
GDKL-67	Klebsiella pneumoniae	709	34	Positive (IncX3)	.	Positive (Novel plasmid)	.	.
GDKL-95	Klebsiella pneumoniae	709	34	Positive (IncX3)	.	Positive (Novel plasmid)	.	.
GDEC-N66Fz	Escherichia coli	93	15	Positive (IncX3)	.	Positive (Novel plasmid)	.	.
GDKL-P95-2	Klebsiella pneumoniae	709	29	Positive (IncX3)	.	Positive (Novel plasmid)	.	.
GDEC-36	Escherichia coli	12326	19	Positive (IncX3)	Positive (IncX4)	.	.	.
GDEC-38	Escherichia coli	46	22	Positive (IncX3)	Positive (IncHI2)	.	.	.
GDEC-799	Escherichia coli	10	4	Positive (IncX3)	Positive (IncI2)	.	.	.
GDEC-B2	Escherichia coli	48	22	Positive (IncX3)	Positive (IncHI2)	.	.	.
GDKL-N12	Klebsiella pneumoniae	395	25	Positive (IncX3)	Positive (IncY)	.	.	.
GDKL-N15	Klebsiella pneumoniae	395	27	Positive (IncX3)	Positive (IncY)	.	.	.
GDEC-N17	Escherichia coli	617	17	Positive (IncFII)	Positive (IncI2)	.	.	.
GDKL-N18	Klebsiella pneumoniae	395	26	Positive (IncX3)	Positive (IncY)	.	.	.
GDKL-N19	Klebsiella pneumoniae	395	26	Positive (IncX3)	Positive (IncY)	.	.	.
GDEC-N23	Escherichia coli	617	17	Positive (IncFII)	Positive (IncI2)	.	.	.
GDKL-N29	Klebsiella pneumoniae	395	26	Positive (IncX3)	Positive (IncI2)	.	.	.
GDEC-N44	Escherichia coli	617	17	Positive (IncFII)	Positive (IncI2)	.	.	.
GDKL-N5	Klebsiella pneumoniae	395	26	Positive (IncX3)	Positive (IncI2)	.	.	.
GDEC-PN45	Escherichia coli	617	17	Positive (IncFII)	Positive (IncI2)	.	.	.
GDKL-P95-3	Escherichia coli	617	17	Positive (IncFII)	Positive (IncI2)	.	.	.

## Sheet: Table S5
Table S5. Antimicrobial Susceptibility Profiling of 119 Gram-negative strains.
Strain	Taxonomy	Sequence Type	Antibiotic (R, resistance; S, sensitive)
			Imipenem	Meropenem	Cefotaxime	Ceftazidime	Colistin	Chloramphenicol	Gentamicin	Tetracycline	Trimethoprim	Amikacin
GDCF-37	Citrobacter portucalensis	151	S	S	R	R	S	R	R	R	R	S
GDCF-N199	Citrobacter freundii	332	R	R	R	R	S	R	R	R	R	R
GDCF-N24	Citrobacter freundii	332	R	R	R	R	S	R	R	R	R	R
GDClo-922	Enterobacter cloacae	1	R	R	R	R	R	R	R	R	R	S
GDClo-Q1	Enterobacter cloacae	1	R	R	R	R	S	S	R	R	R	S
GDClo-Q11	Enterobacter cloacae	932	R	R	R	R	S	R	R	R	R	S
GDClo-Q13	Enterobacter cloacae	1	R	R	R	R	S	S	R	R	R	S
GDClo-Q14	Enterobacter cloacae	1	R	R	R	R	S	S	R	R	R	S
GDClo-Q2	Enterobacter cloacae	1	R	R	R	R	S	S	S	R	R	R
GDClo-Q9	Enterobacter cloacae	1	R	R	R	R	R	S	S	R	R	R
GDEC-28	Escherichia coli	354	S	S	R	R	S	R	S	R	R	S
GDEC-36	Escherichia coli	12326	R	R	R	R	R	R	S	R	R	R
GDEC-38	Escherichia coli	46	R	R	R	R	R	R	R	R	R	S
GDEC-47	Escherichia coli	1286	R	R	R	R	S	R	S	R	R	S
GDEC-490	Enterobacter cloacae	1	R	R	R	R	R	R	R	R	R	S
GDEC-58	Escherichia coli	1286	R	R	R	R	S	R	S	R	R	S
GDEC-59	Escherichia coli	410	R	R	R	R	S	R	S	R	S	R
GDEC-61	Escherichia coli	410	R	R	R	R	S	R	S	R	S	R
GDEC-799	Escherichia coli	10	R	R	R	R	R	S	S	S	S	S
GDEC-88	Escherichia coli	11738	R	R	R	R	S	R	R	R	R	R
GDEC-AC12	Escherichia coli	11738	R	R	R	R	S	R	R	R	R	R
GDEC-AC19	Escherichia coli	11738	R	R	R	R	S	R	R	R	R	R
GDEC-B2	Escherichia coli	48	R	R	R	R	R	R	R	R	R	S
GDEC-C11	Escherichia coli	11738	R	R	R	R	S	R	R	R	R	R
GDEC-C4	Escherichia coli	11738	R	R	R	R	S	R	R	R	R	R
GDEC-N1	Escherichia coli	226	S	S	R	R	S	R	R	R	R	S
GDEC-N11	Escherichia coli	1286	R	R	R	R	S	R	S	R	R	S
GDEC-N13	Escherichia coli	1286	R	R	R	R	S	R	S	R	R	S
GDEC-N14	Escherichia coli	226	S	S	R	R	S	R	R	R	R	S
GDEC-N16	Escherichia coli	1286	R	R	R	R	S	R	S	R	R	S
GDEC-N17	Escherichia coli	617	R	R	R	R	R	R	S	R	R	R
GDEC-N2	Escherichia coli	226	S	S	R	R	S	R	R	R	R	S
GDEC-N21	Escherichia coli	226	S	S	R	R	S	R	R	R	R	S
GDEC-N22	Escherichia coli	226	S	S	R	R	S	R	R	R	R	R
GDEC-N23	Escherichia coli	617	R	R	R	R	R	R	S	R	R	R
GDEC-N28	Escherichia coli	354	S	S	R	R	S	R	S	R	R	S
GDEC-N3	Escherichia coli	226	S	S	R	R	S	R	R	R	R	S
GDEC-N33	Escherichia coli	5229	S	S	R	R	S	R	R	R	R	S
GDEC-N44	Escherichia coli	617	R	R	R	R	R	R	S	R	R	R
GDEC-N45	Escherichia coli	10	S	S	R	R	S	R	S	R	R	S
GDEC-N48	Escherichia coli	10	S	S	R	R	S	R	S	S	R	S
GDEC-N53	Escherichia coli	226	S	S	R	R	S	R	R	R	R	R
GDEC-N54	Escherichia coli	226	R	R	R	R	S	R	R	R	R	S
GDEC-N55	Escherichia coli	1286	R	R	R	R	S	R	S	R	R	S
GDEC-N56	Escherichia coli	1286	R	R	R	R	S	R	S	R	R	S
GDEC-N66Fz	Escherichia coli	93	R	R	R	R	R	S	S	R	R	S
GDEC-PN45	Escherichia coli	617	R	R	R	R	R	R	S	R	R	R
GDKL-010	Klebsiella pneumoniae	8227	S	S	R	R	S	R	R	R	R	R
GDKL-07	Klebsiella pneumoniae	273	S	S	R	R	R	R	S	R	R	R
GDKL-100	Klebsiella pneumoniae	8227	S	S	R	R	S	R	R	R	R	S
GDKL-115	Klebsiella pneumoniae	8227	S	S	R	R	R	R	R	R	R	S
GDKL-138	Klebsiella pneumoniae	709	R	R	R	R	R	R	R	R	R	R
GDKL-149-1	Klebsiella pneumoniae	709	R	R	R	R	R	R	R	R	S	S
GDKL-15	Klebsiella pneumoniae	8227	S	S	R	R	R	R	R	R	R	S
GDKL-19	Klebsiella pneumoniae	709	R	R	R	R	R	R	R	R	R	R
GDKL-2	Klebsiella pneumoniae	107	S	S	R	R	R	R	R	R	R	S
GDKL-25	Klebsiella pneumoniae	152	S	S	R	R	R	R	R	R	R	R
GDKL-26-1	Klebsiella pneumoniae	107	S	S	R	R	R	R	R	R	R	S
GDKL-30	Klebsiella pneumoniae	8227	S	S	R	R	R	R	R	R	R	S
GDKL-31	Klebsiella pneumoniae	37	R	R	R	R	R	R	R	R	R	R
GDKL-34-1	Klebsiella pneumoniae	152	S	S	R	R	R	R	R	R	R	R
GDKL-39	Klebsiella pneumoniae	2154	S	S	R	R	S	R	R	R	S	S
GDKL-4	Klebsiella pneumoniae	15	S	S	R	R	R	R	S	R	R	S
GDKL-40	Klebsiella pneumoniae	485	S	S	R	R	R	R	R	R	R	R
GDKL-41	Klebsiella pneumoniae	485	S	S	R	R	R	R	R	R	R	R
GDKL-46-1	Klebsiella pneumoniae	15	S	S	R	R	R	R	S	R	R	S
GDKL-49	Klebsiella pneumoniae	147	S	S	R	R	S	R	R	R	R	S
GDKL-52	Klebsiella pneumoniae	37	R	R	R	R	R	R	R	R	R	R
GDKL-52-2	Klebsiella pneumoniae	8227	S	S	R	R	R	R	R	R	R	S
GDKL-53-1	Klebsiella pneumoniae	8227	S	S	R	R	R	R	R	R	R	S
GDKL-555	Klebsiella pneumoniae	3410	S	S	R	R	R	R	R	R	S	R
GDKL-556	Klebsiella pneumoniae	3410	S	S	R	R	R	R	R	R	R	R
GDKL-57	Klebsiella pneumoniae	152	S	S	R	R	R	R	R	R	R	R
GDKL-582	Klebsiella pneumoniae	152	R	R	R	R	R	R	R	R	R	R
GDKL-585	Klebsiella pneumoniae	152	R	R	R	R	R	R	R	R	R	R
GDKL-587	Klebsiella pneumoniae	3410	S	S	R	R	R	R	R	R	R	R
GDKL-62	Klebsiella pneumoniae	11	R	R	R	R	R	R	R	R	R	R
GDKL-6-2	Klebsiella pneumoniae	8227	S	S	R	R	R	R	R	R	R	S
GDKL-63	Klebsiella pneumoniae	661	S	S	R	R	S	R	R	R	R	S
GDKL-65	Klebsiella pneumoniae	895	R	R	R	R	R	R	R	R	R	R
GDKL-66	Klebsiella pneumoniae	8227	S	S	R	R	R	R	R	R	R	S
GDKL-67	Klebsiella pneumoniae	709	R	R	R	R	R	R	R	R	R	R
GDKL-67-1	Klebsiella pneumoniae	8227	S	S	R	R	R	R	R	R	R	S
GDKL-684	Klebsiella pneumoniae	395	S	S	R	R	R	R	R	R	R	S
GDKL-69-1	Klebsiella pneumoniae	152	S	S	R	R	R	R	R	R	R	R
GDKL-73	Klebsiella pneumoniae	15	S	S	R	R	R	R	S	R	R	S
GDKL-75	Klebsiella pneumoniae	8227	S	S	R	R	R	R	R	R	R	S
GDKL-76	Klebsiella pneumoniae	152	S	S	R	R	R	R	R	R	R	R
GDKL-77	Klebsiella pneumoniae	15	S	S	R	R	R	R	S	R	R	S
GDKL-95	Klebsiella pneumoniae	709	R	R	R	R	R	R	R	R	R	R
GDKL-96-1	Klebsiella pneumoniae	895	R	R	R	R	R	R	S	R	R	R
GDKL-96-2	Klebsiella pneumoniae	895	R	R	R	R	R	R	S	R	R	R
GDKL-N12	Klebsiella pneumoniae	395	R	R	R	R	R	R	R	S	R	S
GDKL-N15	Klebsiella pneumoniae	395	R	R	R	R	R	R	R	R	R	S
GDKL-N18	Klebsiella pneumoniae	395	R	R	R	R	R	R	R	R	R	S
GDKL-N19	Klebsiella pneumoniae	395	R	R	R	R	R	R	R	R	R	S
GDKL-N20	Klebsiella pneumoniae	290	S	S	R	R	S	R	R	R	R	R
GDKL-N25	Klebsiella pneumoniae	11	R	R	R	R	R	R	R	R	R	R
GDKL-N29	Klebsiella pneumoniae	395	R	R	R	R	R	R	R	R	R	S
GDKL-N31	Klebsiella pneumoniae	37	R	R	R	R	R	R	R	R	R	R
GDKL-N35	Klebsiella pneumoniae	35	S	S	R	R	R	R	S	R	R	S
GDKL-N36	Klebsiella pneumoniae	485	S	S	R	R	R	R	R	R	R	R
GDKL-N5	Klebsiella pneumoniae	395	R	R	R	R	R	R	R	R	R	S
GDKL-N6	Klebsiella pneumoniae	395	S	S	R	R	R	R	R	R	R	S
GDKL-N63	Klebsiella pneumoniae	395	R	R	R	R	R	R	R	R	R	S
GDKL-N65	Klebsiella pneumoniae	11	R	R	R	R	R	R	R	R	R	R
GDKL-N7	Klebsiella pneumoniae	273	S	S	R	R	R	R	S	R	R	R
GDKL-N8	Klebsiella pneumoniae	11	R	R	R	R	R	R	R	R	R	R
GDKL-N9	Klebsiella pneumoniae	485	S	S	R	R	R	R	R	R	R	R
GDKL-P95-2	Klebsiella pneumoniae	709	R	R	R	R	R	R	R	R	R	R
GDKL-P95-3	Escherichia coli	617	R	R	R	R	R	R	S	R	R	R
GDKL-Q10	Klebsiella pneumoniae	152	R	R	R	R	R	R	R	R	R	R
GDKL-Q3	Klebsiella pneumoniae	8227	S	S	R	R	S	R	R	R	R	S
GDKL-Q4	Klebsiella pneumoniae	789	S	S	R	R	S	R	S	R	R	S
GDKL-Q5	Klebsiella pneumoniae	107	S	S	R	R	R	R	R	R	R	S
GDKL-Q6	Klebsiella pneumoniae	152	R	R	R	R	R	R	R	R	R	R
GDKL-Q8	Klebsiella pneumoniae	152	S	S	R	R	R	R	R	R	R	R
GDMM86	Morganella morganii	-	R	R	R	R	R	R	R	R	R	R
GDPM-P16	Proteus mirabilis	-	S	S	R	R	R	R	R	R	R	R
